# Supplementary material for: SILAC-Based Quantitative Proteomic Analysis of Diffuse Large B-Cell Lymphoma Patients
Source: Int J Proteomics. 2015 Apr 28;2015:841769. doi: 10.1155/2015/841769 (PMC4427854; doi:10.1155/2015/841769)
Supplement: Supplementary file 1 — Supplemental Table 1: Clinical characteristics of patients in the study. Patients 1–5 had early relapse/refractory disease; patients 6–10 are long term progression-free. Supplemental Table 2: List of all 3588 proteins that were identified in the SILAC-based proteomic analysis using LC-MS/MS. 3,027 (84%) of the identified proteins were successfully quantified in at least one of the samples. Identification and quantification in all samples were obtained for 1305 proteins. Supplemental Table 3: All 87 proteins that were significantly (Student's t-test, P < 0.05) differentially expressed between the two patient groups. 66 proteins were overexpressed in the group of progression-free patients; 21 proteins were instead overexpressed in the relapsed/refractory group. [file 841769.f1.zip › Suppl Tables 1 and 2.xlsx]

## Sheet: Blad1
	Protein Ids	UniProtKB identifier(s) of protein(s) contained within the group.
	Protein name	Name(s) of protein(s) contained within the group.
	Normalized ratio H/L	Ratio of the Heavy/Light SILAC petide intensities, normalised to account for unequall mixing.
	Number of identified peptides	The total number of peptide sequences associated with the
		protein group (i.e. for all the proteins in the group).
	NaN	Not-a-Number, i.e. no ratio could be calculated due undetectable peptides in patients samples
	P1-P5	Relapsed/refractory patients
	P6-10	Progression-free patients
		Normalized Ratio H/L											Number of identified peptides
Protein IDs	Protein name	P1	P2	P3	P4	P5	P6	P7	P8	P9	P10	t-test p value	P1	P2	P3	P4	P5	P6	P7	P8	P9	P10
Q92804;Q92804-2;F5GWQ7	68 kDa TATA-binding protein-associated factor;RNA-binding protein 56;TATA-binding protein-associated factor 2N	-1.18145	-0.66139	-0.988243	-0.484856	-0.93269	-0.0370878	0.160829	-0.388733	0.168157	-0.203487	0.00130556	3	8	7	4	5	6	7	7	7	6
A6NJZ9;Q8WTT2;F5H677	Factor for adipocyte differentiation 24;NOC3-like protein;Nucleolar complex protein 3 homolog;Nucleolar complex-associated protein 3-like protein;Uncharacterized protein	NaN	-1.17719	-0.543342	NaN	NaN	NaN	0.553439	0.982194	0.582382	0.6404	0.0031737	1	2	3	0	1	1	2	2	2	2
O75746;B3KR64;Q546F9;Q9UJS0;F5GX33;B4DGK6;F8W9J0	Calcium-binding mitochondrial carrier protein Aralar1;Calcium-binding mitochondrial carrier protein Aralar2;cDNA FLJ33752 fis, clone BRCAN2000364, highly similar to Calcium-binding mitochondrial carrier protein Aralar1;cDNA FLJ57722, highly similar to Calcium-binding mitochondrial carrier protein Aralar1;Citrin;Mitochondrial aspartate glutamate carrier 1;Mitochondrial aspartate glutamate carrier …	-1.66586	-1.66465	NaN	NaN	NaN	-0.800266	-1.07091	-0.646736	-0.769943	NaN	0.00326325	2	3	1	0	1	2	2	2	2	0
Q53EL6;B5ME91;Q5VZS7	Neoplastic transformation inhibitor protein;Nuclear antigen H731-like;Programmed cell death 4 (Neoplastic transformation inhibitor);Programmed cell death protein 4;Protein 197/15a;Uncharacterized protein	-1.16974	-0.288582	-0.968565	-0.264924	-0.487966	0.719354	0.372645	-0.157551	0.539801	0.226062	0.0033342	5	6	6	5	2	7	5	6	4	4
P12074;Q5T8I0	Cytochrome c oxidase polypeptide VIa;Cytochrome c oxidase polypeptide VIa-liver;Cytochrome c oxidase subunit 6A1, mitochondrial;Cytochrome c oxidase subunit VIA-liver	NaN	-1.55995	-1.81562	-2.39971	-1.71777	NaN	-3.24156	NaN	-3.30631	-2.83831	0.0039598	1	1	1	1	1	0	2	1	1	1
Q02880;Q02880-2;E9PCY5;B4DLV2	cDNA FLJ50986, highly similar to DNA topoisomerase 2-beta (EC 5.99.1.3);DNA topoisomerase 2-beta;DNA topoisomerase II, beta isozyme;Uncharacterized protein	1.0887	1.26401	1.33476	1.25009	1.25127	1.6362	2.44668	1.67809	2.07289	1.5919	0.00508103	40	41	43	41	33	41	32	31	35	39
P20702;Q13349	ADB2;CD11 antigen-like family member C;CD11 antigen-like family member D;Integrin alpha-D;Integrin alpha-X;Leu M5;Leukocyte adhesion glycoprotein p150,95 alpha chain;Leukocyte adhesion receptor p150,95;Leukointegrin alpha D	NaN	-2.96465	NaN	-3.64988	-3.74472	-4.49751	-4.64116	-4.42108	NaN	-4.95234	0.00516879	0	5	0	6	7	2	4	5	1	11
Q12802-2;Q12802;Q12802-4;A8MYJ1	A kinase (PRKA) anchor protein 13, isoform CRA_a;AKAP-Lbc;A-kinase anchor protein 13;Breast cancer nuclear receptor-binding auxiliary protein;Guanine nucleotide exchange factor Lbc;Human thyroid-anchoring protein 31;Lymphoid blast crisis oncogene;Non-oncogenic Rho GTPase-specific GTP exchange factor;p47;Protein kinase A-anchoring protein 13;Uncharacterized protein	-0.617946	-0.588922	0.0976639	-0.167184	-0.931827	-0.861224	-1.98295	-1.61677	-1.90096	-1.16753	0.00538732	2	2	3	2	2	2	3	2	2	2
Q8IXB1;F8W884;Q8IXB1-2;Q3B7W8;E7EP04;Q71S60	DnaJ (Hsp40) homolog, subfamily C, member 10, isoform CRA_b;DnaJ homolog subfamily C member 10;DNAJC10 protein;Endoplasmic reticulum DnaJ-PDI fusion protein 2;ER-resident protein ERdj5;Macrothioredoxin;Uncharacterized protein	0.0989837	0.347204	NaN	0.256214	NaN	-0.283388	-0.473832	-1.19115	-0.742452	-0.578479	0.00569945	2	2	0	1	1	2	1	1	2	2
O15511;O15511-2;B1ALC0	Actin-related protein 2/3 complex subunit 5;Arp2/3 complex 16 kDa subunit	0.267291	-1.1589	0.564235	-0.443787	-0.527678	-1.48422	-1.74186	-2.80816	-1.48054	-1.34441	0.00583166	7	8	6	4	6	7	6	6	6	5
Q93008;Q93008-1;O00507;O00507-2;E9PFG1	Deubiquitinating enzyme FAF-X;Deubiquitinating enzyme FAF-Y;Fat facets in mammals;Fat facets protein-related, X-linked;Fat facets protein-related, Y-linked;Probable ubiquitin carboxyl-terminal hydrolase FAF-X;Probable ubiquitin carboxyl-terminal hydrolase FAF-Y;Ubiquitin thiolesterase FAF-X;Ubiquitin thiolesterase FAF-Y;Ubiquitin-specific protease 9, X chromosome;Ubiquitin-specific protease 9, Y …	0.0428027	0.518707	0.462158	0.956995	0.598712	0.128731	-0.447443	-0.662738	-0.324057	0.0250234	0.00588168	8	9	8	3	5	8	8	9	6	6
Q13045;E7EPM0;F5H407	Protein flightless-1 homolog;Uncharacterized protein	0.869359	0.470523	1.04365	0.352151	-0.107453	-0.822849	-0.31978	-0.78019	-0.717108	0.200928	0.0068487	4	10	5	7	9	9	6	6	4	5
Q9Y383;B7Z4Q3;Q9Y383-2;B7Z500;C9JWT3;Q9NQ29;Q9NQ29-3;Q9NQ29-2;A8MYV2;B8ZZ10;B8ZZ09;F8WEU3;F8WB41;B8ZZ12	cDNA FLJ55988, highly similar to RNA-binding protein Luc7-like 2;cDNA FLJ55994, highly similar to RNA-binding protein Luc7-like 2;LUC7-like (S. cerevisiae);LUC7-like (S. cerevisiae), isoform CRA_f;Putative RNA-binding protein Luc7-like 1;Putative RNA-binding protein Luc7-like 2;Putative SR protein LUC7B1;SR+89;Uncharacterized protein	-0.086074	0.0957658	0.157273	0.543609	0.310305	0.516474	0.506674	0.589074	0.671675	0.691029	0.00845044	4	7	5	7	7	8	7	5	4	4
P09669	Cytochrome c oxidase polypeptide VIc;Cytochrome c oxidase subunit 6C	-0.585158	-0.956626	-0.673312	-0.941267	-1.251	-1.11737	-1.88955	-1.87974	-1.76723	-1.18964	0.0107363	5	7	6	6	5	5	7	7	6	5
E7ENZ6;E7EQX5;P30481;E9PHB4;F6RI39;F6T5B9;E9PIJ3;E9PLX5	Bw-44;HLA class I histocompatibility antigen, B-44 alpha chain;MHC class I antigen B*44;Uncharacterized protein	-1.77609	-2.93742	-1.19295	-2.55253	-3.27483	-4.04985	-4.05028	-5.18541	-2.85742	-4.25551	0.0115636	5	9	9	11	10	10	16	8	8	16
O94973-2;O94973;C9J1S3;O94973-3;E7ESQ4;E9PJJ7;E9PR62;E7EVC3;E9PBJ2;E9PQP4;E9PPY8;E9PNC4	100 kDa coated vesicle protein C;Adapter-related protein complex 2 alpha-2 subunit;Adaptor protein complex AP-2 subunit alpha-2;Alpha2-adaptin;Alpha-adaptin C;AP-2 complex subunit alpha-2;Clathrin assembly protein complex 2 alpha-C large chain;Huntingtin yeast partner J;Huntingtin-interacting protein 9;Huntingtin-interacting protein J;Plasma membrane adaptor HA2/AP2 adaptin alpha C subunit;Unchar…	-2.43358	NaN	NaN	NaN	-2.61833	-5.95198	-4.88805	-7.61619	-5.95876	NaN	0.0134356	6	4	2	3	8	2	4	5	5	4
P15954;D6R9Z7	Cytochrome c oxidase polypeptide VIIc;Cytochrome c oxidase subunit 7C, mitochondrial;Uncharacterized protein	-1.80231	-1.36485	-1.49931	-1.05354	-1.73022	-2.19901	-2.14003	-2.40641	-1.78736	-1.77384	0.0138748	3	2	3	3	2	2	3	2	1	2
Q9UNF0;Q9UNF0-2	Protein kinase C and casein kinase substrate in neurons protein 2	NaN	0.48896	0.4629	0.559009	-0.216974	NaN	-0.431226	-1.1384	-0.532577	-0.245188	0.0138754	1	3	3	2	3	0	2	2	2	2
P27701;E9PC70;E9PJC7	C33 antigen;CD82 antigen;IA4;Inducible membrane protein R2;Metastasis suppressor Kangai-1;Suppressor of tumorigenicity 6 protein;Tetraspanin-27;Uncharacterized protein	NaN	-0.558233	0.33273	NaN	NaN	-2.19313	-2.93072	NaN	NaN	-2.22191	0.0143349	1	1	1	1	1	2	3	1	1	3
P18754-2;E9PAT9;P18754;C9JW69;C9JQZ4;C9J3R0;C9JMJ4;C9JRH2	Cell cycle regulatory protein;Chromosome condensation protein 1;Regulator of chromosome condensation;Uncharacterized protein	-0.446448	0.0690802	-0.0221794	0.639612	-0.109634	1.04357	0.384842	0.720007	NaN	1.13598	0.0154634	5	6	4	7	6	5	7	5	1	5
O43719;E9PFP2;Q5H918;Q5H919	HIV Tat-specific factor 1;HIV-1 Tat specific factor 1;Uncharacterized protein	2.01155	0.81508	-0.133554	0.538477	0.293321	-0.262409	-0.857635	-0.652239	-0.0787756	-0.542918	0.0157161	5	5	6	3	3	5	8	5	6	6
Q13423;E9PCX7;D6RAI5;D6RHU2;D6RCR6;B4DMN9;F5H8A9	cDNA FLJ61320, highly similar to NAD(P) transhydrogenase, mitochondrial (EC 1.6.1.2);NAD(P) transhydrogenase, mitochondrial;Nicotinamide nucleotide transhydrogenase;Pyridine nucleotide transhydrogenase;Uncharacterized protein	0.0212148	-0.720709	-0.0986778	0.198732	-0.314323	-0.661855	-0.524182	-1.21369	-0.760655	-0.736815	0.0160696	12	14	8	7	10	13	13	11	9	13
P10316;P01891	Aw-68;Aw-69;HLA class I histocompatibility antigen, A-28 alpha chain;HLA class I histocompatibility antigen, A-68 alpha chain;HLA class I histocompatibility antigen, A-69 alpha chain;MHC class I antigen A*68;MHC class I antigen A*69	-1.28696	-2.72553	-1.49129	-2.75562	-3.17069	-3.66283	-4.26068	-4.83057	-2.59483	-3.99902	0.0171723	11	16	11	14	9	13	16	15	13	16
B0V043;P26640;E7EVJ6;Q5SP20;B4DZ61;A2ABF4;B0V044	cDNA FLJ50305, highly similar to Valyl-tRNA synthetase (EC 6.1.1.9);Protein G7a;Valine--tRNA ligase;Valyl-tRNA synthetase	0.518753	1.336	0.845586	0.653392	0.523169	0.604198	-0.285502	-0.116112	0.0915196	0.338151	0.0183659	18	31	25	26	30	30	30	22	19	25
P35606;B4DZI8;D6R997;D6RBT6;D6RBG7;D6RCL6;D6RBZ7	Beta'-coat protein;cDNA FLJ56271, highly similar to Coatomer subunit beta;Coatomer protein complex, subunit beta 2 (Beta prime), isoform CRA_b;Coatomer subunit beta';p102;Uncharacterized protein	-0.36716	-0.757612	-0.235428	-0.297857	-0.513633	-0.712201	-1.18882	-2.22296	-1.37719	-0.831491	0.0187264	11	10	9	10	13	7	13	8	8	10
Q9UJU6-2;Q9UJU6-3;B4DDD6;B4DDP6;C9J7P1	cDNA FLJ52531, highly similar to Drebrin-like protein;cDNA FLJ59450, highly similar to Drebrin-like protein;Uncharacterized protein	NaN	-0.21018	0.730095	0.242533	NaN	NaN	-1.36429	NaN	NaN	-1.37727	0.0189145	5	5	6	9	9	7	6	7	5	7
Q9P0H9;O15258;Q5T091;Q5T092;Q5T093	Protein RER1;RER1 protein;RER1 retention in endoplasmic reticulum 1 homolog (S. cerevisiae);RER1 retention in endoplasmic reticulum 1 homolog (S. cerevisiae), isoform CRA_b	NaN	-2.23232	-1.10807	-1.18711	-1.46526	-2.31828	-2.04884	-3.44645	-2.97083	-2.29628	0.0191043	1	2	2	2	2	1	2	2	1	2
B1AVU8;P07602;F8W6Z6;P07602-3;C9JIZ6;P07602-2;F5H0X6;Q5BJH1	A1 activator;Cerebroside sulfate activator;Co-beta-glucosidase;Component C;Dispersin;Glucosylceramidase activator;Proactivator polypeptide;Prosaposin;Protein A;Protein C;PSAP protein;Saposin-A;Saposin-B;Saposin-B-Val;Saposin-C;Saposin-D;Sphingolipid activator protein 1;Sphingolipid activator protein 2;Sulfatide/GM1 activator;Uncharacterized protein	-1.44473	-2.95434	-2.28516	-2.03221	-1.37429	-2.4302	-3.79545	-4.58777	-3.72924	-2.66259	0.0201484	5	9	6	4	4	5	7	9	7	6
A8MZ71;P14406;D6RGV5;D6RIE3;D6R9C3	Cytochrome c oxidase subunit 7A2, mitochondrial;Cytochrome c oxidase subunit VIIa-liver/heart;Uncharacterized protein	-1.75902	-1.35739	-1.0261	-1.2392	-1.58134	-1.51514	-2.09682	-2.50351	-1.93664	-1.87523	0.0204033	3	4	4	4	3	4	4	3	3	4
Q5T1M5;Q5T1M5-2	133 kDa FK506-binding protein;FK506-binding protein 15;WASP and FKBP-like	1.38614	1.82119	0.0698341	-0.638365	-2.14416	-2.15435	-2.10505	-3.14339	-1.32259	-1.88391	0.0206918	2	3	3	3	3	5	4	5	4	2
P19525;E9PC80;Q05CP4;C9JZT2;F8WBH4	EIF2AK2 protein;Eukaryotic translation initiation factor 2-alpha kinase 2;Interferon-induced, double-stranded RNA-activated protein kinase;Interferon-inducible RNA-dependent protein kinase;P1/eIF-2A protein kinase;p68 kinase;Protein kinase RNA-activated;Uncharacterized protein	-4.21291	-2.05191	NaN	NaN	NaN	-0.121976	-1.69755	0.381298	0.0373091	0.716775	0.0208984	2	2	1	2	1	2	2	2	2	2
Q13573;G3V3A4;G3V4X8;E9PGQ7;G3V5R3	Nuclear protein SkiP;Nuclear receptor coactivator NCoA-62;Ski-interacting protein;SNW domain-containing protein 1;Uncharacterized protein	0.64601	0.233235	0.572114	0.543951	0.502494	1.22526	0.613582	0.710583	0.962357	0.809971	0.021667	3	7	5	2	3	3	4	4	4	5
O14618;E9PP76	Copper chaperone for superoxide dismutase;Superoxide dismutase copper chaperone;Uncharacterized protein	2.90159	2.2216	1.58774	NaN	NaN	1.71524	0.715046	-0.401271	0.102448	0.755351	0.0233258	1	1	1	1	0	1	1	1	1	1
E7ESZ7;C9JGP9;O95299;Q8WXC9;C9J6X0;Q8N1B9	Complex I-42kD;NADH dehydrogenase (Ubiquinone) 1 alpha subcomplex, 10, 42kDa, isoform CRA_c;NADH dehydrogenase [ubiquinone] 1 alpha subcomplex subunit 10, mitochondrial;NADH dehydrogenase ubiquinone 1 alpha subcomplex;NADH-ubiquinone oxidoreductase 42 kDa subunit;NDUFA10 protein;Uncharacterized protein	-0.0795161	-0.564398	-0.642808	-0.772383	NaN	-1.02648	-0.698254	-1.74104	-1.24211	-1.23751	0.0236004	2	4	3	3	2	3	5	3	4	4
P61769;F5H6I0	Beta-2-microglobulin;Beta-2-microglobulin form pI 5.3	-2.21135	-2.72686	-0.505023	-2.29788	-2.37253	-3.43787	-3.60413	-4.50413	-2.28954	-3.56831	0.0241318	6	5	6	6	7	5	6	6	4	6
Q567U6;F8W9X7	Coiled-coil domain-containing protein 93	NaN	-0.495967	-0.210024	0.235644	-0.694596	-0.809178	-1.67079	-2.09436	-1.18811	-0.68381	0.024223	0	3	3	1	2	3	3	3	2	3
Q9Y678;F5GXH1	Coatomer subunit gamma;Gamma-coat protein	-0.200099	-1.18107	-0.576424	-0.784765	-0.754381	-1.0414	-1.85792	-1.70969	-1.65163	-0.819474	0.0243425	11	12	11	12	16	7	15	16	14	15
Q01518;Q01518-2;F5H6Z3;E7ENY9;Q5T0R1;Q5T0R2;Q5T0R3;Q5T0R4;Q5T0R5;Q5T0R6;Q5T0R7;Q5T0R9;Q5T0S3;Q5T0R8;P40123;E9PDI2;B7Z1C4;E9PDI0;B7Z385;B7Z214	Adenylyl cyclase-associated protein;Adenylyl cyclase-associated protein 1;Adenylyl cyclase-associated protein 2;Uncharacterized protein	-0.0782704	-0.39013	0.352991	-0.0877467	-1.11707	-1.05724	-1.07662	-2.30287	-1.23226	-0.696379	0.0246091	16	17	17	25	27	21	18	21	15	15
P13861;Q9BUB1;C9J830	cAMP-dependent protein kinase type II-alpha regulatory subunit;PRKAR2A protein;Protein kinase, cAMP-dependent, regulatory, type II, alpha;Protein kinase, cAMP-dependent, regulatory, type II, alpha, isoform CRA_b;Uncharacterized protein	0.559709	-0.742724	0.0857436	-0.890335	-0.996997	-0.817027	NaN	-1.89402	-2.00884	-1.62756	0.025177	3	3	3	2	5	3	1	3	3	3
P13667	Endoplasmic reticulum resident protein 70;Endoplasmic reticulum resident protein 72;Protein disulfide-isomerase A4	-0.235119	-0.492308	0.0799535	0.233388	-0.0448842	-0.504246	-0.955318	-2.40403	-1.11775	-0.523498	0.0257346	15	16	14	7	8	14	16	16	17	13
P26038	Membrane-organizing extension spike protein;Moesin	-0.10797	0.727537	1.04068	0.805258	0.405158	0.609011	-0.54526	-1.09869	-0.405975	-0.300542	0.0265429	40	40	39	37	36	39	43	39	39	37
P29728;P29728-2;Q6PJ33	2'-5'-oligoadenylate synthase 2;2'-5'-oligoadenylate synthetase 2, 69/71kDa;p69 OAS / p71 OAS	-0.61562	-2.85082	-0.534814	NaN	NaN	NaN	-3.27188	-3.88269	-3.11984	-3.21912	0.0281684	2	1	1	0	0	1	1	2	1	1
A6NN80;E5RK69;E5RFF0;E5RK63;E5RJF5;E5RI05;E5RJR0;E5RIU8	Annexin A6, isoform CRA_c;Uncharacterized protein	0.59959	0.512713	0.207704	1.07014	-0.678972	0.183494	-0.862145	-1.48262	-0.834993	-0.564809	0.028775	37	35	24	17	26	30	29	35	35	37
O15143;F8WCG3;C9J6C8;C9JEY1;C9J4Z7;C9K057;C9JBJ7;C9JTT6;F8WEB3;C9JM51;E9PF58	Actin-related protein 2/3 complex subunit 1B;Arp2/3 complex 41 kDa subunit;p41-ARC;Uncharacterized protein	-0.157427	-0.975566	0.226296	-0.417818	-1.63897	-1.35635	-1.74243	-2.39052	-1.31516	-1.28764	0.0296026	4	10	8	15	13	11	11	12	10	10
P53621;P53621-2	Alpha-coat protein;Coatomer subunit alpha;HEP-COP;Proxenin;Xenin;Xenopsin-related peptide	-0.0458183	-0.544535	-0.0546728	-0.371551	-0.536191	-0.392006	-1.39781	-2.06614	-1.60991	-0.534492	0.030453	22	37	24	30	31	30	28	27	21	25
Q7KZF4;E7ESM6	100 kDa coactivator;EBNA2 coactivator p100;p100 co-activator;Staphylococcal nuclease domain-containing protein 1;Tudor domain-containing protein 11;Uncharacterized protein	-0.345536	-0.420169	-0.0385071	0.065869	-0.177964	-0.071832	-0.796449	-0.762625	-0.716627	-0.712594	0.0305845	29	29	32	25	28	29	32	25	31	30
Q3ZAQ7;Q3ZAQ7-2	Myopathy with excessive autophagy protein;Vacuolar ATPase assembly integral membrane protein VMA21	NaN	-0.267313	0.18605	0.165754	-0.317522	NaN	-0.716097	-0.892879	-0.171679	-0.959136	0.0314019	1	2	3	3	3	1	3	2	3	2
P28482;A8CZ64;B4DHN0	cDNA FLJ58314, highly similar to Mitogen-activated protein kinase 1 (EC 2.7.11.24);ERT1;Extracellular signal-regulated kinase 2;Extracellular signal-regulated kinase-2 splice variant;MAP kinase isoform p42;Mitogen-activated protein kinase 1;Mitogen-activated protein kinase 2	1.3083	0.258083	0.107049	0.568215	-0.102081	0.201623	-0.741635	-1.25623	-0.809854	-0.000773741	0.0317818	3	5	4	2	2	3	6	5	5	5
A5YKK6;A5YKK6-2;A5YKK6-3;F8WA87;A5YKK6-4;B5MDN3;B3KPW6;F5H1F4	CCR4-associated factor 1;CCR4-NOT transcription complex subunit 1;cDNA FLJ32365 fis, clone PUAEN1000161, highly similar to Homo sapiens CCR4-NOT transcription complex, subunit 1 (CNOT1), transcript variant 2, mRNA;Negative regulator of transcription subunit 1 homolog;Uncharacterized protein	NaN	1.11673	0.655863	1.56053	0.866164	1.82679	2.10982	3.46237	NaN	NaN	0.0320556	2	5	4	3	2	5	3	6	1	1
Q4G0N4;Q4G0N4-2;B7Z8V7;Q4G0N4-3	cDNA FLJ55867;UPF0465 protein C5orf33	1.80899	-1.02343	0.145969	-0.159306	-1.39075	-1.51567	-1.67437	-1.53444	-1.78142	-1.39122	0.0320873	4	3	2	3	1	4	3	4	3	3
P16070;P16070-5;E7EPC6;P16070-7;P16070-3;P16070-4;P16070-6;P16070-17;P16070-8;P16070-16;P16070-10;P16070-11;P16070-13;P16070-14;P16070-12;B6EAT9;P16070-9;P16070-15;E9PKC6;O95370;Q86UZ1	CD44;CD44 antigen;CD44 antigen (Indian blood group), isoform CRA_g;CD44 isoform RC;CD44 protein;CDw44;Epican;Extracellular matrix receptor III;GP90 lymphocyte homing/adhesion receptor;Heparan sulfate proteoglycan;Hermes antigen;HUTCH-I;Hyaluronate receptor;Phagocytic glycoprotein 1;Phagocytic glycoprotein I;Uncharacterized protein	-3.05261	-4.03867	NaN	-2.83651	-3.3635	-4.58512	-5.01828	-5.21745	-3.30961	-4.33728	0.033391	2	3	0	2	7	4	11	4	5	7
Q02818;C9JKZ2	CALNUC;Nucleobindin-1;Uncharacterized protein	-1.34131	-2.15406	0.151763	NaN	-1.13102	-1.6623	-2.60914	-3.70737	-2.40427	-2.6023	0.0334407	2	5	2	1	2	2	3	3	1	2
Q99436;Q5TBG5;B4E0P1	cDNA FLJ60039, highly similar to Proteasome subunit beta type 7 (EC 3.4.25.1);Macropain chain Z;Multicatalytic endopeptidase complex chain Z;Proteasome (Prosome, macropain) subunit, beta type, 7;Proteasome (Prosome, macropain) subunit, beta type, 7, isoform CRA_b;Proteasome subunit beta type-7;Proteasome subunit Z	0.454852	1.79516	1.27435	-0.3491	1.06107	2.53643	2.29522	1.84973	1.03425	2.37457	0.0336096	4	7	5	3	3	4	6	5	3	5
P60059	Protein transport protein Sec61 subunit gamma	-1.89061	-1.63345	-1.06846	-0.648135	-1.22265	-3.67008	-1.84424	-2.30785	-1.82704	-2.02849	0.0336706	2	2	2	2	2	2	2	2	2	2
O00186	Platelet Sec1 protein;Protein unc-18 homolog 3;Protein unc-18 homolog C;Syntaxin-binding protein 3	NaN	-0.327726	-0.061315	NaN	NaN	-0.620684	-1.07703	-1.62233	-0.823725	-1.02189	0.0339194	1	1	1	1	0	2	1	2	1	1
P42224;P42224-2;D2KFR9;E7EPD2;E7ENM1;E9PH66	Signal transducer and activator of transcription 1-alpha/beta;Transcription factor ISGF-3 components p91/p84;Truncated signal transducer and activator of transcription 1;Uncharacterized protein	0.867421	-2.96131	-0.458176	-2.45032	-0.47445	-2.62448	-3.28895	-5.25887	-3.47425	-2.12422	0.0340051	2	15	4	15	6	8	18	23	16	9
P61160;E9PF41;G3V1L8	Actin-like protein 2;Actin-related protein 2;Uncharacterized protein	-0.967415	-0.729697	0.267149	-0.218988	-1.22399	-1.26471	-1.44312	-2.31017	-1.21191	-1.05468	0.0349576	10	10	8	10	9	11	11	11	10	9
Q9NQW7;Q9NQW7-2;Q5T6H7;Q5T6H2;Q5T6H3	Aminoacylproline aminopeptidase;Cytosolic aminopeptidase P;Soluble aminopeptidase P;Xaa-Pro aminopeptidase 1;X-Pro aminopeptidase 1;X-prolyl aminopeptidase (Aminopeptidase P) 1, soluble;X-prolyl aminopeptidase 1, soluble	0.698892	0.549868	NaN	NaN	NaN	1.36838	NaN	NaN	NaN	1.68591	0.03573	4	3	1	1	1	3	1	1	1	3
P11021;B4DEF7	78 kDa glucose-regulated protein;cDNA FLJ60062, highly similar to 78 kDa glucose-regulated protein;Endoplasmic reticulum lumenal Ca(2+)-binding protein grp78;Heat shock 70 kDa protein 5;Immunoglobulin heavy chain-binding protein	-1.06363	-1.07831	0.0360558	-0.191536	-0.63832	-0.983827	-1.1118	-2.19049	-1.72141	-1.03955	0.0358186	33	33	31	34	37	36	33	33	30	33
Q9H223	EH domain-containing protein 4;Hepatocellular carcinoma-associated protein 10/11;PAST homolog 4	1.18259	-0.371023	NaN	NaN	NaN	NaN	-1.61184	-2.01761	-1.48708	-0.780858	0.0373396	2	2	1	0	0	2	2	2	2	2
P21281;B4DFM5;P15313;C9JL73;B4DWH7;C9JNS9;C9J5E3;E5RGH6	cDNA FLJ51779, highly similar to Vacuolar ATP synthase subunit B, brain isoform (EC 3.6.3.14);cDNA FLJ57632, highly similar to Vacuolar ATP synthase subunit B, kidney isoform (EC 3.6.3.14);Endomembrane proton pump 58 kDa subunit;HO57;Uncharacterized protein;Vacuolar proton pump subunit B 1;Vacuolar proton pump subunit B 2;V-type proton ATPase subunit B, brain isoform;V-type proton ATPase subunit …	-0.0943695	-2.02262	-0.127512	-0.87051	-0.44849	-1.15243	-1.98677	-3.49898	-2.37821	-1.37336	0.0374456	2	6	4	4	4	6	8	9	6	3
P00450;E9PFZ2;CON__ENSEMBL:ENSBTAP00000031900	Ceruloplasmin;Ferroxidase;Uncharacterized protein	-5.11897	-3.1815	-3.53072	-4.47923	-3.60444	-4.26579	-4.95403	-6.35128	-5.41167	-5.05806	0.0376442	4	4	5	3	3	3	5	5	12	5
P21399;Q9HBB2;Q5VZA6	Aconitase 1, soluble;Citrate hydro-lyase;Cytoplasmic aconitate hydratase;Ferritin repressor protein;Iron regulatory protein 1;Iron-responsive element-binding protein 1	-7.83431	NaN	NaN	-4.28186	-6.14616	NaN	-1.32283	-1.41867	NaN	NaN	0.0378224	1	1	1	1	1	0	3	3	1	1
E7EQZ3;P15170;Q8IYD1;F5GWG9	Eukaryotic peptide chain release factor GTP-binding subunit ERF3A;Eukaryotic peptide chain release factor GTP-binding subunit ERF3B;G1 to S phase transition protein 1 homolog;G1 to S phase transition protein 2 homolog;Uncharacterized protein	-0.904245	NaN	-0.340084	NaN	NaN	0.408065	0.127827	0.926774	1.30395	NaN	0.037915	5	0	5	1	0	5	4	2	2	1
Q92835;Q92835-2;Q92835-3;F5GXI6;C9JF09;C9JLW2	Inositol polyphosphate-5-phosphatase of 145 kDa;p150Ship;Phosphatidylinositol-3,4,5-trisphosphate 5-phosphatase 1;SH2 domain-containing inositol-5'-phosphatase 1;Uncharacterized protein	2.42107	2.21368	1.68103	0.423172	0.481519	0.594057	0.158581	0.261769	0.461536	0.419056	0.0381068	4	10	8	8	5	11	7	9	3	4
P13284	Gamma-interferon-inducible lysosomal thiol reductase;Gamma-interferon-inducible protein IP-30;Legumaturain	-0.504424	-1.21372	-0.963716	-1.01974	-0.95733	-1.10422	-2.51995	-3.5692	-1.9559	-1.26134	0.0384115	1	2	1	1	2	2	2	1	2	2
Q7L576;E7EQ04;Q7L576-2;Q7L576-3	Cytoplasmic FMR1-interacting protein 1;p140sra-1;Specifically Rac1-associated protein 1;Uncharacterized protein	-0.54607	-2.78899	-0.99428	-1.44074	-1.56721	-2.32342	-2.91748	-5.16697	-2.99462	-2.06217	0.040137	10	20	12	14	15	15	18	19	12	12
P40306	Low molecular mass protein 10;Macropain subunit MECl-1;Multicatalytic endopeptidase complex subunit MECl-1;Proteasome MECl-1;Proteasome subunit beta type-10;Proteasome subunit beta-2i	-0.0800059	-0.544477	0.308765	0.102604	-0.732831	-0.693596	-1.38841	-2.13322	-0.7641	-0.406313	0.0413092	3	4	3	4	3	3	4	4	3	4
Q9Y4L1;F5H4Z5;E9PL22;F5H4X7;F5GWH9;E9PJ21;F5GXI3;B7Z909;E9PSI5;Q9BST8	150 kDa oxygen-regulated protein;170 kDa glucose-regulated protein;cDNA FLJ54708, highly similar to 150 kDa oxygen-regulated protein (Orp150);HYOU1 protein;Hypoxia up-regulated protein 1;Uncharacterized protein	0.488808	-0.553607	0.685035	-0.21259	-0.230447	-0.0243897	-0.861064	-1.4648	-1.11873	-0.50599	0.0414067	8	26	21	18	16	18	23	22	17	23
Q9UHB9;E7ETK6;Q9UHB9-2;G3V1U4;F5H5Y3;F5H281;Q96K98;B3KUU5	cDNA FLJ14414 fis, clone HEMBA1004847, highly similar to SIGNAL RECOGNITION PARTICLE 68 KD PROTEIN;cDNA FLJ40643 fis, clone THYMU2017099, highly similar to SIGNAL RECOGNITION PARTICLE 68 kDa PROTEIN;Signal recognition particle 68 kDa protein;Signal recognition particle 68kDa, isoform CRA_c;Uncharacterized protein	0.994804	0.309666	0.629962	1.05888	0.329364	0.272992	0.244309	-0.151744	-1.50426	0.027257	0.0416139	3	4	5	2	4	5	6	5	2	3
Q16740	Endopeptidase Clp;Putative ATP-dependent Clp protease proteolytic subunit, mitochondrial	NaN	-0.257307	-0.704022	NaN	NaN	1.27817	0.522125	0.508847	NaN	NaN	0.0425456	1	3	3	0	1	3	3	2	1	1
Q8N3U4-2;Q8N3U4;F8WAK8;B1AMT4;B1AMT3;B1AMT2;B1AMT1	Cohesin subunit SA-2;SCC3 homolog 2;Stromal antigen 2	0.578363	0.381839	-0.130019	0.495575	0.187414	0.108611	-0.299405	0.113754	-0.0141556	-0.233709	0.0429766	6	8	7	5	3	7	5	6	4	6
Q9GZR7;G3V529;F5H4J5;Q4V9L5;F5GYL3;E7ETZ2;F5H4V3	ATP-dependent RNA helicase DDX24;DDX24 protein;DEAD box protein 24;Uncharacterized protein	0.62103	-0.0803438	-0.303207	-0.255742	-0.967948	-0.977375	-0.773744	-1.62288	-0.346899	-1.25701	0.0435806	4	4	8	1	5	4	4	2	4	7
Q86UX7;Q86UX7-2;F5H1C6;F5H3I6	Fermitin family homolog 3;Kindlin-3;MIG2-like protein;Unc-112-related protein 2	0.105889	-0.284091	1.40674	0.131067	-0.0680153	-0.786198	-0.522112	-1.75366	-0.486835	-0.0630168	0.0436031	16	18	14	9	12	20	16	20	18	15
Q15306;Q15306-2	Interferon regulatory factor 4;Lymphocyte-specific interferon regulatory factor;Multiple myeloma oncogene 1;NF-EM5	NaN	-2.00768	-1.61616	NaN	NaN	NaN	-0.902583	NaN	NaN	-0.91266	0.0438341	1	1	1	0	1	0	1	1	0	1
P56182;F8W984	Novel nuclear protein 1;Nucleolar protein Nop52;Ribosomal RNA processing protein 1 homolog A;RRP1-like protein	NaN	-0.758291	-0.802166	NaN	NaN	NaN	-0.14726	NaN	0.199668	NaN	0.0439338	1	3	2	1	0	1	2	1	1	1
P52815	39S ribosomal protein L12, mitochondrial;5c5-2	-1.02608	-0.284009	-0.0591381	0.0956639	0.1848	0.877686	0.321213	0.0629048	0.385619	0.297666	0.0446334	3	3	5	4	6	4	4	4	3	4
Q13422;Q13422-7;Q13422-2;Q13422-3;Q13422-5;Q13422-4;Q13422-6;Q69BM4;C9JTB0	DNA-binding protein Ikaros;Ikaros family zinc finger protein 1;Ikaros isoform IKX;Lymphoid transcription factor LyF-1;Uncharacterized protein	-1.45451	-1.27773	-0.443626	0.0541698	-0.721548	-0.128817	-0.284568	-0.0580223	0.698212	-0.187372	0.0448794	4	4	4	2	4	4	3	4	3	3
O43809;Q5HYH5	Cleavage and polyadenylation specificity factor 25 kDa subunit;Cleavage and polyadenylation specificity factor subunit 5;Nucleoside diphosphate-linked moiety X motif 21;Pre-mRNA cleavage factor Im 25 kDa subunit;Putative uncharacterized protein DKFZp313O211	-0.045601	-0.369984	-0.402788	-0.114048	-0.672493	0.257513	-0.196234	0.113837	-0.0544018	-0.0908614	0.0451354	9	10	10	8	9	8	9	11	7	7
Q9H2K8;G3V1Q8	Cutaneous T-cell lymphoma-associated antigen HD-CL-09;Dendritic cell-derived protein kinase;JNK/SAPK-inhibitory kinase;Jun kinase-inhibitory kinase;Kinase from chicken homolog A;Serine/threonine-protein kinase TAO3;Thousand and one amino acid protein 3	NaN	-0.632745	0.0263396	-0.407547	NaN	-0.785858	-1.04023	NaN	-1.1295	-0.630062	0.0458085	1	1	1	1	1	1	1	1	1	2
Q9Y394;Q9Y394-2;F8W9Q4	Dehydrogenase/reductase SDR family member 7;Retinal short-chain dehydrogenase/reductase 4	NaN	-0.323714	NaN	-0.728886	NaN	-1.61634	-1.02913	-1.4464	-0.992032	NaN	0.047188	0	2	0	2	0	2	3	3	2	1
C9J837;Q15042;A6H8Z3	RAB3 GTPase-activating protein 130 kDa subunit;Rab3 GTPase-activating protein catalytic subunit;Rab3-GAP p130;RAB3GAP1 protein;Uncharacterized protein	1.60048	0.0182854	0.593656	0.803453	0.326142	-0.271176	-0.36133	-0.336459	0.211326	0.433128	0.0472732	2	2	3	3	2	2	1	2	2	2
P42574;A8MVM1;F5H531;C9JXR7	Apopain;Caspase-3;Caspase-3 subunit p12;Caspase-3 subunit p17;Cysteine protease CPP32;Protein Yama;SREBP cleavage activity 1;Uncharacterized protein	NaN	1.47871	1.49413	NaN	1.38166	NaN	0.569291	NaN	1.00025	1.19336	0.0475815	2	3	3	1	1	2	3	1	2	3
Q00341;E7EM71;E7EU12;C9JIZ1;C9J5E5;C9JZI8;C9JES8;C9JHZ8;C9JK79;C9JHS7;C9JT62;C9JHN6;C9JKQ5;C9JEJ8;C9JBS3;C9JQ82;C9JMQ6;C9J739;C9JHS9	High density lipoprotein-binding protein;Uncharacterized protein;Vigilin	-1.05459	-0.710637	-0.285783	-0.9609	0.110282	-0.570324	-1.88042	-1.55978	-2.31811	-0.993085	0.0482813	2	5	7	6	4	6	5	6	8	6
P05107;A8MYE6;F5H0T6;E7EVZ9;P26010;P26010-2;F5H6T4;E5RK25;E5RIG7;E5RK54;E5RHE6	Cell surface adhesion glycoproteins LFA-1/CR3/p150,95 subunit beta;Complement receptor C3 subunit beta;Gut homing receptor beta subunit;Integrin beta;Integrin beta-2;Integrin beta-7;Uncharacterized protein	-1.58364	-3.0193	-0.320406	-2.6364	-2.92822	-2.91908	-2.85725	-4.98302	-3.62687	-3.54395	0.0483938	4	12	2	9	11	5	13	17	12	18
Q9BY77;Q9BY77-2;F8WCX5;B4DMM2	46 kDa DNA polymerase delta interaction protein;cDNA FLJ52566, highly similar to Polymerase delta-interacting protein 3;Polymerase delta-interacting protein 3;S6K1 Aly/REF-like target	NaN	NaN	0.113946	-0.512995	NaN	1.3528	1.14245	NaN	NaN	NaN	0.0484413	1	1	2	2	1	2	2	1	1	0
Q9BY32;B2BCH7;A2A2N2	Inosine triphosphatase (Nucleoside triphosphate pyrophosphatase);Inosine triphosphatase (Nucleoside triphosphate pyrophosphatase), isoform CRA_b;Inosine triphosphate pyrophosphatase;Inosine triphosphate pyrophosphatase transcript variant II;Putative oncogene protein hlc14-06-p	1.97527	1.92061	0.50085	2.43972	1.78258	NaN	0.59926	-0.168226	0.403513	1.50471	0.0488171	3	3	2	2	2	1	3	3	2	2
Q96EP5;Q96EP5-2	DAZ-associated protein 1;Deleted in azoospermia-associated protein 1	-0.414433	0.0507099	-0.762069	0.0676751	-0.256072	0.398367	0.0965268	0.128805	0.339945	-0.161623	0.0504971	3	4	5	4	3	5	5	4	3	4
P61158;B4DXW1;F5H3P5;B4DTI0;Q9P1U1;Q9P1U1-2;Q9P1U1-3;F8WE84;F8WEW2;C9IZN3;Q9C0K3	Actin-like protein 3;Actin-like protein 3B;Actin-related protein 11;Actin-related protein 3;Actin-related protein 3B;Actin-related protein 3C;Actin-related protein ARP4;ARP3-beta;cDNA FLJ51148, highly similar to Actin-like protein 3;cDNA FLJ52434, highly similar to Actin-like protein 3;cDNA FLJ52521, highly similar to Actin-like protein 3;cDNA, FLJ79112, highly similar to Actin-like protein 3;cDN…	-1.07077	-1.17281	0.255332	-0.58211	-1.19532	-1.33163	-1.76381	-2.66847	-1.29065	-1.17605	0.0507488	16	20	16	19	20	20	20	19	18	18
O43516-3;O43516;O43516-2;E9PB87;C9JL90;O43516-4	Protein PRPL-2;Uncharacterized protein;WAS/WASL-interacting protein family member 1;Wiskott-Aldrich syndrome protein-interacting protein	1.29814	1.5593	NaN	0.813496	NaN	NaN	0.128795	NaN	NaN	0.412663	0.0507497	2	1	1	1	1	1	1	1	0	1
Q96IX5	HCV F-transactivated protein 2;Up-regulated during skeletal muscle growth protein 5	-0.343022	-1.15531	-0.712922	-0.312227	-0.231005	-0.811971	-1.42293	-1.93984	-0.832363	-0.924214	0.0520025	3	3	3	3	3	3	3	3	3	3
P35579;P35579-2;Q5BKV1;B1AH99;P11055;Q9UKX3;REV__Q9UKV3;REV__G3V3M7;REV__E7EQT4;B4DFX9	cDNA FLJ51822, highly similar to Myosin-13;Cellular myosin heavy chain, type A;Muscle embryonic myosin heavy chain;MYH9 protein;Myosin heavy chain 13;Myosin heavy chain 3;Myosin heavy chain 9;Myosin heavy chain, fast skeletal muscle, embryonic;Myosin heavy chain, non-muscle IIa;Myosin heavy chain, skeletal muscle, extraocular;Myosin, heavy chain 9, non-muscle;Myosin-13;Myosin-3;Myosin-9;Non-muscl…	-1.76073	-0.874935	0.0180003	-0.508716	-1.46907	-1.48828	-1.49452	-2.38365	-2.51483	-1.34427	0.0520669	155	159	149	160	169	163	172	157	144	155
P50238	Cysteine-rich heart protein;Cysteine-rich intestinal protein;Cysteine-rich protein 1	1.01128	1.04365	3.32332	2.27464	0.970313	0.52306	-0.115745	0.151578	NaN	NaN	0.0529878	2	2	2	2	2	2	2	2	2	1
Q13510-2;Q13510;E7EMM4;E7ERV9;E9PDS0	Acid ceramidase;Acid ceramidase subunit alpha;Acid ceramidase subunit beta;Acylsphingosine deacylase;N-acylsphingosine amidohydrolase;Putative 32 kDa heart protein;Uncharacterized protein	-1.7928	-1.32093	-2.16139	-1.56549	-1.77544	-1.62892	-2.6694	-4.20809	-2.93497	-2.2719	0.0529928	1	1	2	1	1	2	5	2	1	1
P20701-2;P20701;Q96HB1;C9IYD5;B4E021	CD11 antigen-like family member A;cDNA FLJ57691, highly similar to Integrin alpha-L;Integrin alpha-L;Integrin, alpha L (Antigen CD11A (P180), lymphocyte function-associated antigen 1; alpha polypeptide), isoform CRA_a;ITGAL protein;Leukocyte adhesion glycoprotein LFA-1 alpha chain;Leukocyte function-associated molecule 1 alpha chain;Uncharacterized protein	-2.64706	-2.93434	NaN	NaN	-2.67388	-3.51935	NaN	-4.61902	NaN	NaN	0.0537736	1	3	0	0	3	3	1	5	0	0
Q12904;B4DNK3;D6R937	Aminoacyl tRNA synthase complex-interacting multifunctional protein 1;cDNA FLJ52127, highly similar to Multisynthetase complex auxiliary component p43;Endothelial monocyte-activating polypeptide 2;Endothelial monocyte-activating polypeptide II;Multisynthase complex auxiliary component p43;Small inducible cytokine subfamily E member 1;Uncharacterized protein	2.59226	1.6259	0.618881	0.760706	0.940687	1.02597	0.327756	-0.600857	0.0171798	0.616677	0.0541738	3	3	4	5	6	4	4	4	3	2
Q86XP3;Q86XP3-2	ATP-dependent RNA helicase DDX42;DEAD box protein 42;RNA helicase-like protein;RNA helicase-related protein;SF3b DEAD box protein;Splicing factor 3B-associated 125 kDa protein	0.618755	0.920788	-0.244169	0.818491	0.657357	NaN	0.385044	0.0780673	-0.672739	-0.557678	0.0544453	3	6	5	4	3	1	2	6	1	3
Q9Y295;F8WEE0	Developmentally-regulated GTP-binding protein 1;Neural precursor cell expressed developmentally down-regulated protein 3	0.781713	0.449397	-0.0656329	0.418958	1.24048	0.187955	-0.0889319	-0.188175	-0.231918	0.377421	0.0544582	3	6	3	5	3	4	4	2	1	2
P62879;C9JXA5;C9JIS1;C9JZN1;E7EP32;B3KPU1;C9JD14;P16520;E9PCP0;F5H0S8;F5H8J8;F5H100	cDNA FLJ32188 fis, clone PLACE6002056, highly similar to Guanine nucleotide-binding protein G(I)/G(S)/G(T) subunit beta 2;G protein subunit beta-2;Guanine nucleotide-binding protein G(I)/G(S)/G(T) subunit beta-2;Guanine nucleotide-binding protein G(I)/G(S)/G(T) subunit beta-3;Transducin beta chain 2;Transducin beta chain 3;Uncharacterized protein	-0.325815	-1.58079	-0.303783	-1.36211	-1.77333	-1.55397	-1.95994	-3.28676	-1.93732	-1.61487	0.0546572	4	9	5	4	6	7	7	7	8	6
P53992;E7EP00;B4DZT4	cDNA FLJ60379, highly similar to Protein transport protein Sec24C;Protein transport protein Sec24C;SEC24-related protein C;Uncharacterized protein	0.349099	1.33372	0.835148	0.349288	0.0257564	0.220252	-0.0872461	-0.514671	0.124194	-1.89186	0.0550621	2	5	2	3	4	5	4	4	1	1
Q8WXF1;F5H656;Q8WXF1-2	Paraspeckle component 1;Paraspeckle protein 1	-1.48366	-0.458701	-0.819531	-0.655278	-1.04651	-0.598556	-0.465469	-0.657904	-0.391567	-0.0348982	0.0562744	3	7	8	5	7	7	5	6	5	7
O43396;G3V1K0	32 kDa thioredoxin-related protein;Thioredoxin-like protein 1	1.27812	0.951719	0.826529	1.45632	1.05233	1.38704	-0.103341	-0.0466425	0.060752	0.78972	0.0564992	6	9	8	7	5	8	9	8	7	8
P05091;F8VXI5;E7EUE5;F8W0A9;F8VP50;O94788;F5H2Y9;F5H3R1;O94788-2;E9PF31;P47895;E7ENA1	Aldehyde dehydrogenase 6;Aldehyde dehydrogenase family 1 member A2;Aldehyde dehydrogenase family 1 member A3;Aldehyde dehydrogenase, mitochondrial;ALDH class 2;ALDH-E2;ALDHI;Retinal dehydrogenase 2;Retinaldehyde dehydrogenase 3;Retinaldehyde-specific dehydrogenase type 2;Uncharacterized protein	-0.480013	-0.0831783	1.88668	0.799359	-0.414386	-0.0349637	-0.913943	-1.81008	-2.33194	-0.228419	0.0565716	13	15	8	10	12	14	13	14	15	9
A6NFX8;Q9UKK9;A6NHE8;A6NJU6;A6NCQ0;C9JYY9	ADP-sugar pyrophosphatase;Nucleoside diphosphate-linked moiety X motif 5;Uncharacterized protein;YSA1H	0.926347	1.90664	1.77771	1.50028	1.77641	2.67798	1.85123	1.509	2.44435	2.64516	0.0569361	8	7	3	3	4	8	6	8	6	6
Q14980-2;Q14980;F5H2L0;Q9BTE9;F5H4J1;F5H6Y5;F5H763;F5H0Z7;F5H3L6;F5H2F3;F5GZW1;F5H1L0;F8W6T3;F5H068;F5H073;F5GWK2;F5GWA2;F5H4Y4;F5H7R5	Nuclear mitotic apparatus protein 1;Nuclear mitotic apparatus protein 1, isoform CRA_e;NUMA1 protein;SP-H antigen	-0.186373	0.465295	-0.719831	0.095229	-0.502789	0.161359	0.566438	1.6689	0.628003	0.0589901	0.0574026	44	58	52	41	53	58	48	52	22	37
P12931-2;P12931;P06239-3;E7EN21;Q573B4;P06239	Leukocyte C-terminal Src kinase;Lymphocyte cell-specific protein-tyrosine kinase;p56-LCK;pp60c-src;Protein YT16;Proto-oncogene c-Src;Proto-oncogene Lck;Proto-oncogene tyrosine-protein kinase LCK;Proto-oncogene tyrosine-protein kinase Src;T cell-specific protein-tyrosine kinase;Tyrosine-protein kinase Lck;Uncharacterized protein	-1.18039	-1.27303	NaN	-0.375614	-1.4002	-1.29901	-2.60054	-2.67323	NaN	NaN	0.0581652	1	2	0	1	1	1	2	1	1	1
Q92621;F8WCW4;F2Z2D0	205 kDa nucleoporin;Nuclear pore complex protein Nup205;Nucleoporin Nup205	0.373138	-0.0814769	0.0792627	-0.17882	-0.564884	0.185354	0.428899	1.88895	0.711478	0.254226	0.0584387	5	13	10	6	5	11	8	8	4	5
Q14258	E3 ubiquitin/ISG15 ligase TRIM25;Estrogen-responsive finger protein;RING finger protein 147;Tripartite motif-containing protein 25;Ubiquitin/ISG15-conjugating enzyme TRIM25;Zinc finger protein 147	0.712786	-0.0345003	0.220668	1.5308	NaN	0.618405	-0.594897	-1.54252	-0.839299	-0.247414	0.0600783	3	4	2	2	0	5	3	3	4	4
P55072;C9IZA5;C9JUP7	15S Mg(2+)-ATPase p97 subunit;Transitional endoplasmic reticulum ATPase;Uncharacterized protein;Valosin-containing protein	-0.591428	-0.278915	0.0627221	-0.133611	-0.663836	-0.291679	-0.956523	-1.50335	-0.771588	-0.706457	0.0601386	35	35	39	29	37	33	39	35	38	38
Q15738;C9JDR0	Protein H105e3;Sterol-4-alpha-carboxylate 3-dehydrogenase, decarboxylating;Uncharacterized protein	NaN	NaN	NaN	-0.90701	-0.692557	-1.56381	-1.9687	-2.69374	NaN	NaN	0.0605859	0	1	0	2	1	1	2	1	1	1
Q9UJU6;B4DDU5;B4DEM2;F8WBG8;F8WFE1;F8WBB2;F8WC20;F2Z3E3;F8WCK3;F8WB73;F2Z2V3	cDNA FLJ54066, highly similar to Drebrin-like protein;cDNA FLJ59481, highly similar to Drebrin-like protein;Cervical mucin-associated protein;Cervical SH3P7;Drebrin-F;Drebrin-like protein;HPK1-interacting protein of 55 kDa;SH3 domain-containing protein 7	2.51109	-0.0353234	0.505588	-0.0221458	-0.801017	-0.573277	-0.984125	-1.14139	-0.749583	-0.615113	0.0607768	5	5	6	9	9	7	6	8	5	7
Q96HQ2;Q96HQ2-2	CDKN2A-interacting protein N-terminal-like protein;CDKN2AIP N-terminal-like protein	NaN	0.925026	NaN	0.949282	NaN	NaN	0.363326	-0.0357208	NaN	NaN	0.0607817	1	2	1	2	1	0	2	1	1	1
Q13303-2;Q5TG80;Q5TG79;Q13303-3;Q13303;B0AZR7;Q5TG81;E7ESI4;Q5TG84	cDNA, FLJ79507, highly similar to Voltage-gated potassium channel subunitbeta-2;K(+) channel subunit beta-2;Kv-beta-2;Potassium voltage-gated channel, shaker-related subfamily, beta member 2;Uncharacterized protein;Voltage-gated potassium channel subunit beta-2	NaN	-0.0516082	NaN	-0.348783	NaN	-3.2081	NaN	-2.8641	NaN	-1.27693	0.0625135	0	1	1	2	1	2	1	2	1	1
Q92504;F5H0B5;E7EMT4;E7ESG6	Histidine-rich membrane protein Ke4;Really interesting new gene 5 protein;Solute carrier family 39 member 7;Uncharacterized protein;Zinc transporter SLC39A7	-1.73471	-1.09223	-0.392478	-0.859991	-1.33418	NaN	NaN	-1.77721	-2.17255	-1.54613	0.0628207	1	1	1	1	1	1	1	1	1	1
O15144;E7EWG5;C9JTV5	Actin-related protein 2/3 complex subunit 2;Arp2/3 complex 34 kDa subunit;Uncharacterized protein	-1.45647	-0.69122	0.44735	-0.276535	-1.18839	-1.2986	-1.70304	-2.35677	-1.1965	-1.039	0.0640453	10	14	11	11	7	12	15	13	10	16
Q13404;G3V2F7;Q13404-1;Q13404-2;Q13404-7;Q5TGE0;Q13404-6;D6RG00	CROC-1;TRAF6-regulated IKK activator 1 beta Uev1A;Ubiquitin-conjugating enzyme E2 variant 1;Uncharacterized protein	NaN	0.935777	0.341168	1.58419	NaN	NaN	-0.254508	-0.579461	NaN	NaN	0.0644789	5	4	2	4	5	5	4	5	2	1
P12270;Q5SWX9	Nucleoprotein TPR;Translocated promoter region (To activated MET oncogene)	-0.036111	0.133488	0.129112	0.186273	0.231444	0.610027	0.134946	1.0261	0.326143	0.295814	0.0644885	19	42	37	35	34	44	38	36	16	27
P40121;B4DU58;B8ZZS7;E7ENU9;B8ZZL6	Actin regulatory protein CAP-G;cDNA FLJ51488, highly similar to Macrophage capping protein;Macrophage-capping protein;Uncharacterized protein	-0.730925	-2.03184	1.41727	-1.18006	-1.71769	-0.553389	-3.09603	-3.55676	-3.46848	-2.37897	0.0648247	7	9	5	10	11	7	11	12	10	11
P86790;P86791;F5H553	Vacuolar fusion protein CCZ1 homolog;Vacuolar fusion protein CCZ1 homolog-like	2.28413	NaN	0.441449	NaN	NaN	0.276487	-0.37316	-1.4467	0.191503	-0.186579	0.0654334	2	1	2	0	0	2	2	1	1	2
O60841	Eukaryotic translation initiation factor 5B;Translation initiation factor IF-2	0.566295	0.50886	0.729567	0.215492	0.937585	0.225445	-0.0897755	0.0396392	0.500786	0.490615	0.0661237	9	19	24	16	14	19	11	9	17	15
Q69YN4;Q69YN4-3;Q69YN4-2;Q69YN4-4	Protein virilizer homolog	0.600035	0.58019	-0.0966468	NaN	NaN	1.41791	NaN	1.10433	NaN	NaN	0.0661373	2	2	2	1	1	3	1	3	1	1
Q9ULX6	A-kinase anchor protein 8-like;Helicase A-binding protein 95;Homologous to AKAP95 protein;Neighbor of A-kinase-anchoring protein 95	0.0428027	0.506505	-0.113071	1.01636	0.454082	1.62001	1.08872	0.440363	0.648746	1.14681	0.0661716	4	4	4	3	3	3	3	2	2	2
Q14956;Q14956-2;F5GY20;F6SKP1;B4DLL8;B4DZS5;Q96F58	cDNA FLJ58556, highly similar to Transmembrane glycoprotein NMB;cDNA FLJ59335, highly similar to Transmembrane glycoprotein NMB;Glycoprotein (Transmembrane) nmb;Glycoprotein (Transmembrane) nmb, isoform CRA_a;GPNMB protein;Putative uncharacterized protein GPNMB;Transmembrane glycoprotein HGFIN;Transmembrane glycoprotein NMB	NaN	-1.63945	-2.50415	NaN	-0.364728	NaN	-4.24206	-5.32674	-5.22343	-1.71749	0.0663212	0	3	2	1	2	1	3	2	5	2
Q15436;F5H365;F5H6C4;B3KXI2;E7ES38;G3V531;G3V2R6;G3V3G5;G3V1W4;G3V4V1	cDNA FLJ45429 fis, clone BRHIP3039057, highly similar to Protein transport protein Sec23A;Protein transport protein Sec23A;SEC23-related protein A;Uncharacterized protein	-1.07529	-0.394876	-0.0508109	-0.4105	-0.689293	-0.551178	-1.2361	-0.884801	-2.39256	-1.31585	0.0666891	3	5	4	4	3	5	4	4	5	3
Q15363;B4DP27;F5GX39;F6QWA0;E7EQ72	cDNA FLJ52153, highly similar to Transmembrane emp24 domain-containing protein 2;Membrane protein p24A;Transmembrane emp24 domain-containing protein 2;Uncharacterized protein	-0.422596	-0.685028	0.235626	0.110756	-0.91895	-0.389825	-0.875297	-1.92084	-1.67076	-0.698269	0.0684014	2	3	2	3	3	4	4	4	5	3
A9R9N7;P01892;F8VU18;A9R9N8;E7EW36	HLA class I histocompatibility antigen, A-2 alpha chain;Major histocompatibility complex, class I, A;MHC class I antigen A*2;Uncharacterized protein	-2.4082	-2.5693	1.03684	-2.37299	-2.54001	-2.89949	-3.48005	-4.75709	-2.68159	-3.35214	0.0684426	11	17	11	14	8	13	18	16	14	18
Q7Z478	ATP-dependent RNA helicase DHX29;DEAH box protein 29;Nucleic acid helicase DDXx	0.0769088	0.293586	0.446815	0.380725	0.13009	0.560143	-0.943833	-0.797128	-0.818666	0.0916422	0.0684568	2	2	2	2	3	3	3	2	2	2
P05198;G3V4T5;B4DM12	cDNA FLJ51242, moderately similar to Eukaryotic translation initiation factor 2 subunit 1;Eukaryotic translation initiation factor 2 subunit 1;Eukaryotic translation initiation factor 2 subunit alpha	2.53192	0.420073	0.186563	0.776001	0.932546	0.470121	-0.109458	-0.62896	-0.0618858	0.376216	0.0685849	6	13	13	10	9	12	12	10	13	11
O60749;B4DEK4;D6RC15	cDNA FLJ51799, highly similar to Sorting nexin-2;Sorting nexin-2;Transformation-related gene 9 protein;Uncharacterized protein	0.73821	0.655574	0.65243	0.856012	1.09048	0.997658	0.102817	-0.857814	-0.12597	0.497982	0.0686084	6	7	6	3	3	7	5	8	4	6
Q641Q2;Q641Q2-2;Q9Y4E1-4;Q9Y4E1;Q9Y4E1-2;E7ESD2;F5H0J6;Q9Y4E1-3;F8W7U3;Q5SNT6;F5H871;Q5T1D7;F5H046;F5GY39;Q5SRD0;A6NLG0	Family with sequence similarity 21, member A;Putative WASH complex subunit FAM21;Uncharacterized protein;Vaccinia virus penetration factor;WASH complex subunit FAM21A;WASH complex subunit FAM21B;WASH complex subunit FAM21C	2.82335	-0.747527	1.07164	-0.372646	-0.82944	-1.06109	-1.16949	-2.09528	-1.01125	-0.529887	0.0687297	1	4	4	2	4	1	4	1	4	3
Q7Z406-2;F2Z2U8;Q7Z406-6;Q7Z406;F2Z2U9;Q7Z406-4;F2Z2S7;Q7Z406-5	Myosin heavy chain 14;Myosin heavy chain, non-muscle IIc;Myosin-14;Non-muscle myosin heavy chain IIc	-1.27866	-0.741067	-2.08234	-0.566274	-1.28639	-1.42081	-1.68368	-2.62465	-2.47619	-1.53967	0.0710669	12	11	9	9	9	11	12	12	10	10
O43264;A1A528;F5H3C1	Centromere/kinetochore protein zw10 homolog;ZW10 protein	1.41547	-0.0789288	0.279712	NaN	NaN	5.61364e-05	-0.617934	-0.797565	-0.322558	0.0704079	0.0712758	4	3	2	0	1	2	3	3	2	3
O75436;A8MZ56;F5H4L7;G3V1N8	Uncharacterized protein;Vacuolar protein sorting-associated protein 26A;Vesicle protein sorting 26A	0.11132	-0.359432	0.374887	0.306054	NaN	-0.406223	-0.737861	-1.7226	-0.681383	0.13488	0.0713887	1	3	2	2	0	2	2	2	2	2
Q07954;Q6PJ72;Q7Z7K9;Q86SW0	Alpha-2-macroglobulin receptor;Apolipoprotein E receptor;Low-density lipoprotein receptor-related protein 1 515 kDa subunit;Low-density lipoprotein receptor-related protein 1 85 kDa subunit;Low-density lipoprotein receptor-related protein 1 intracellular domain;LRP1 protein;Prolow-density lipoprotein receptor-related protein 1	NaN	-5.1527	NaN	2.43298	2.58854	-5.92999	-3.88999	-5.92708	-4.64087	NaN	0.0718	2	16	2	2	2	2	6	21	12	1
Q8WY22	BRI3-binding protein;Cervical cancer 1 proto-oncogene-binding protein KG19;HCCRBP-1	NaN	-0.61664	NaN	NaN	-0.410539	0.0481482	-0.126525	NaN	NaN	NaN	0.0723847	1	2	0	0	2	2	2	1	1	0
P20042	Eukaryotic translation initiation factor 2 subunit 2;Eukaryotic translation initiation factor 2 subunit beta	1.83012	0.366237	0.259973	0.450022	0.625945	0.630473	-0.187103	-0.557981	-0.154421	0.182256	0.0724187	10	14	13	6	7	10	12	8	11	14
Q9ULZ3;Q9ULZ3-2;Q9ULZ3-3	Apoptosis-associated speck-like protein containing a CARD;Caspase recruitment domain-containing protein 5;PYD and CARD domain-containing protein;Target of methylation-induced silencing 1	0.0474161	0.235967	0.95613	1.42082	0.27751	1.19018	-0.593959	-2.05279	-1.04903	-0.59853	0.0729259	2	4	3	2	3	2	4	5	3	3
Q9NQG5;A2A2M0	Cell cycle-related and expression-elevated protein in tumor;Regulation of nuclear pre-mRNA domain containing 1B;Regulation of nuclear pre-mRNA domain-containing protein 1B	1.63778	1.25663	-0.143487	1.22191	0.0593641	-0.742463	0.200703	-2.48571	-1.22637	1.04831	0.0729977	4	5	2	4	4	5	4	4	2	2
Q9UKT9;Q9UKT9-2;Q9UKT9-7;Q9UKT9-3;Q9UKT9-4;Q9UKT9-15;Q9UKT9-6;Q9UKT9-5;Q9UKT9-13;Q9UKT9-8;Q9UKT9-14;Q9UKT9-9;Q9UKT9-10;Q9UKT9-11;Q9UKT9-12	Ikaros family zinc finger protein 3;Zinc finger protein Aiolos	-2.87108	-1.4184	-1.91927	-1.11597	-1.25843	-1.20722	-0.930094	NaN	-0.0323741	-1.07394	0.0733359	3	2	4	2	2	2	3	1	2	3
O15145;B4DM63;C9JZD1;F8VR50	Actin-related protein 2/3 complex subunit 3;Arp2/3 complex 21 kDa subunit;cDNA FLJ51245, highly similar to Actin-related protein 2/3 complex subunit 3;Uncharacterized protein	-1.30173	-1.03392	0.209094	-0.372067	-1.27993	-1.38238	-1.75041	-2.74396	-1.31986	-0.951639	0.0734201	7	10	8	7	9	6	8	8	7	7
C9IZQ1;E9PAL7;P43307;C9J5W0;C9J3L8;F5H5Y2;P43307-2;C9JBX5	Signal sequence receptor subunit alpha;Translocon-associated protein subunit alpha;Uncharacterized protein	1.56647	-0.299517	NaN	NaN	-1.14184	-1.11914	-0.836053	-1.86178	-2.10155	-1.10116	0.073955	2	3	0	1	2	3	2	2	2	2
P50453	Cytoplasmic antiproteinase 3;Peptidase inhibitor 9;Serpin B9	0.424824	1.43198	3.05703	3.1453	1.94134	1.7223	0.187533	-0.403768	0.172831	1.53818	0.0740661	16	19	8	12	13	16	17	15	11	16
F5H2M7;Q9H4A3-6;Q9H4A3-5;Q9H4A3;Q9H4A3-2;F5GWT4;Q9H4A3-4;F6UYG0	Erythrocyte 65 kDa protein;Kinase deficient protein;Protein kinase lysine-deficient 1;Protein kinase with no lysine 1;Serine/threonine-protein kinase WNK1	3.86857	0.87793	0.797841	1.27025	0.528703	0.291765	0.204492	-0.1965	0.0438436	0.597074	0.0748849	2	3	3	1	1	2	3	3	2	2
P54727;Q5W0S5;Q5W0S4	RAD23 homolog B (S. cerevisiae);UV excision repair protein RAD23 homolog B;XP-C repair-complementing complex 58 kDa protein	0.747122	1.33266	1.14286	NaN	NaN	0.605217	0.554789	-0.528098	0.380128	0.787745	0.0757388	2	2	2	1	1	5	3	4	3	2
Q9NWV4;B1ARP7	Chromosome 1 open reading frame 123;UPF0587 protein C1orf123	NaN	1.42287	0.616502	2.02617	NaN	NaN	0.777285	-0.589172	-0.275854	NaN	0.075751	1	2	2	2	1	1	2	1	2	1
E7EP74;Q14789;E7EU81;E7EWX1	372 kDa Golgi complex-associated protein;Giantin;Golgin subfamily B member 1;Macrogolgin;Uncharacterized protein	0.940617	-1.02818	0.768743	-0.0439453	-0.98381	-0.370748	-1.00615	-1.53585	-1.41074	-0.788254	0.0758886	1	5	4	3	2	4	4	5	6	5
Q9H4A4;A6NKB8;C9JMZ3	Aminopeptidase B;Arginine aminopeptidase;Arginyl aminopeptidase;Uncharacterized protein	0.828006	1.08248	0.703712	2.46149	1.54351	1.36964	0.312726	-0.854135	-0.560058	0.945098	0.076293	5	6	6	3	2	9	6	7	6	5
O14776;O14776-2;G3V220	TATA box-binding protein-associated factor 2S;Transcription elongation regulator 1;Transcription factor CA150	0.921663	0.678346	0.252393	0.704487	0.379144	0.483287	0.0789927	-0.12727	0.259966	0.510809	0.0772434	4	9	13	6	7	9	7	7	5	9
P45973;G3V1X9;F8VNY3	Antigen p25;Chromobox protein homolog 5;Heterochromatin protein 1 homolog alpha	-1.33641	0.301323	-1.00984	0.270453	0.386625	0.708356	0.463909	0.368813	0.0979502	1.04672	0.0779116	10	11	13	8	8	9	11	10	7	7
O95573	Long-chain acyl-CoA synthetase 3;Long-chain-fatty-acid--CoA ligase 3	0.712529	-0.585462	-0.14754	NaN	0.567026	NaN	-0.586716	-1.13784	-0.499049	NaN	0.0786277	3	3	3	1	2	1	2	3	2	1
P19387	DNA-directed RNA polymerase II 33 kDa polypeptide;DNA-directed RNA polymerase II subunit C;DNA-directed RNA polymerase II subunit RPB3;RPB31	NaN	-0.481068	-1.50279	0.0424878	-0.17085	-3.48839	-0.989861	NaN	-1.93435	NaN	0.079121	1	2	2	2	2	1	2	1	2	1
Q8IWB7;C9JJ54	FENS-1;Phosphoinositide-binding protein 1;Uncharacterized protein;WD repeat and FYVE domain-containing protein 1;WD40- and FYVE domain-containing protein 1;Zinc finger FYVE domain-containing protein 17	NaN	NaN	0.551241	0.330409	-1.67494	NaN	NaN	-4.05599	-2.32622	NaN	0.0792524	1	1	1	2	1	1	1	2	1	0
P29590;P29590-7;P29590-8;P29590-3;P29590-9;P29590-5;P29590-2;P29590-4;P29590-11;P29590-6;P29590-13;P29590-12;E9PBR7;P29590-10;P29590-14;F8W9X2	Promyelocytic leukemia protein;Protein PML;RING finger protein 71;Tripartite motif-containing protein 19;Uncharacterized protein	-1.64318	-0.389761	0.032063	NaN	-1.21678	-1.20966	-0.97737	-2.94174	-1.88689	-2.64888	0.0795295	4	2	2	0	2	2	3	2	2	2
Q13445	Interleukin-1 receptor-like 1 ligand;Putative T1/ST2 receptor-binding protein;Transmembrane emp24 domain-containing protein 1	NaN	-0.95307	-0.103831	NaN	NaN	NaN	-1.38357	-2.59685	-1.92389	NaN	0.0800328	0	1	1	1	1	1	1	1	1	1
O95373;E9PLB2;E9PLJ0	Importin-7;Ran-binding protein 7;Uncharacterized protein	1.04951	1.06806	0.851505	1.04302	2.0152	0.830519	0.560536	0.144434	0.628475	1.18457	0.0801577	14	11	8	10	8	7	15	12	10	7
A2BHY4;B0UZ83;B0V2C8;P0C0L4;P0C0L5;Q5JNX2;Q6U2E9;A6H8M8;F5GXS0;F8VNV9;F8VSI2;F8VW91;F8VX64;F8VZD8;F5H2J9;F8W1T0;F5H4F4;F8VWK3;B4DDH0	Acidic complement C4;Basic complement C4;C3 and PZP-like alpha-2-macroglobulin domain-containing protein 2;C3 and PZP-like alpha-2-macroglobulin domain-containing protein 3;C4a anaphylatoxin;C4A protein;C4B1;C4b-A;C4b-B;C4d-A;C4d-B;cDNA FLJ55146, highly similar to Complement C4-B;Complement C4 beta chain;Complement C4 gamma chain;Complement C4-A;Complement C4-A alpha chain;Complement C4-B;Complem…	-5.78	-4.62022	NaN	NaN	NaN	NaN	-4.28911	NaN	-3.69553	-3.73612	0.0805646	4	2	1	1	1	2	3	1	12	6
P46940;F5H7A1;Q86VI3;F2Z2E2	p195;Ras GTPase-activating-like protein IQGAP1;Ras GTPase-activating-like protein IQGAP3	-0.295513	-0.761647	0.25521	-0.0493784	-0.818091	-0.500991	-1.13228	-2.50249	-1.07332	-0.571427	0.0826515	52	68	67	52	55	63	67	66	64	63
Q9Y3E5	Bcl-2 inhibitor of transcription 1;Peptidyl-tRNA hydrolase 2, mitochondrial	0.965594	-0.53719	-0.505997	0.206029	0.310688	-0.122897	-0.690257	-0.919463	-0.707127	-0.261642	0.0837274	2	2	2	1	2	1	2	3	2	1
Q15437;Q5QPE2;E9PBH1	Protein transport protein Sec23B;Sec23 homolog B (S. cerevisiae);SEC23-related protein B;Uncharacterized protein	-0.0495627	0.218694	0.61593	0.76579	NaN	0.396013	-0.567219	-1.00673	-0.17684	NaN	0.0840127	4	4	3	3	2	4	2	3	4	1
P62312	U6 snRNA-associated Sm-like protein LSm6	0.97336	1.03223	1.6767	1.25823	1.03873	1.14239	0.75733	0.560265	1.00368	0.899492	0.0841581	7	7	6	8	8	7	7	6	6	6
Q9Y3A4;Q9NSQ0	Gastric cancer antigen Zg14;Putative gastric cancer antigen Zg14-like protein;Putative ribosomal RNA-processing protein 7 homolog B;Ribosomal RNA-processing protein 7 homolog A	-0.93484	-0.335004	-1.10101	-0.550975	NaN	NaN	-0.499142	NaN	0.289673	-0.167231	0.0847392	2	2	2	1	0	1	1	1	1	1
P53618;E9PP73;E9PKQ1;E9PP63	Beta-coat protein;Coatomer subunit beta;Uncharacterized protein	-0.229528	-0.526137	0.126038	-0.475528	-0.298525	-0.0700408	-0.971061	-1.2738	-1.2301	-0.432089	0.0851213	10	14	12	11	11	11	18	13	16	14
F8W8Q1;Q9UPN3-2;Q9UPN3-3		NaN	-0.0573096	1.46348	-0.223941	-0.762692	-0.869568	-0.670434	-0.736986	-0.733072	-0.680024	0.085399	2	12	7	8	7	8	11	9	4	5
E7EVH7;Q07866-9;Q07866-4;G3V5R9;Q07866-6;F8VTM4;Q07866-5;G3V3H3;Q07866-7;F8W6L3;Q07866;Q07866-3;Q07866-2;G3V2E7;Q07866-8;G3V2P7	Kinesin light chain 1;Uncharacterized protein	0.696347	0.490009	0.780351	NaN	NaN	NaN	0.0880973	-1.3872	-0.236627	0.3024	0.0856447	2	2	2	0	0	1	3	1	2	2
P13073	Cytochrome c oxidase polypeptide IV;Cytochrome c oxidase subunit 4 isoform 1, mitochondrial;Cytochrome c oxidase subunit IV isoform 1	-1.8445	-1.04096	-0.582795	-0.800835	-0.772655	-1.12971	-1.91479	-2.22704	-1.77491	-1.08262	0.0858793	7	7	7	4	5	7	8	8	5	3
O15371;A8MWD3;B4DVY1;B0QYA5;B0QYA4;B0QYA3;B0QYA7;B0QYA6;B0QYA8	cDNA FLJ51552, highly similar to Eukaryotic translation initiation factor 3 subunit 7;eIF3 p66;eIF-3-zeta;Eukaryotic translation initiation factor 3 subunit 7;Eukaryotic translation initiation factor 3 subunit D;Eukaryotic translation initiation factor 3, subunit D;Uncharacterized protein	0.202583	0.193621	0.127242	0.612735	0.539874	0.112006	-0.116031	-0.207053	-0.090473	0.458697	0.0861663	8	8	8	6	6	6	6	7	7	8
P10155;Q5LJ99;Q5LJA0;Q5LJ98;P10155-2	60 kDa SS-A/Ro ribonucleoprotein;Ro 60 kDa autoantigen;Sjoegren syndrome antigen A2;Sjoegren syndrome type A antigen;TROVE domain family member 2;TROVE domain family, member 2;TROVE domain family, member 2, isoform CRA_c;TROVE domain family, member 2, isoform CRA_d;TROVE domain family, member 2, isoform CRA_e	NaN	0.982814	0.838173	NaN	1.68329	0.742957	0.304082	-0.382035	NaN	NaN	0.0866163	2	3	1	1	2	4	2	4	1	1
Q13542	Eukaryotic translation initiation factor 4E-binding protein 2	NaN	2.8552	2.54372	1.48476	2.2565	NaN	1.20564	0.520433	1.97516	NaN	0.0866526	1	1	1	1	1	1	1	1	1	1
P08754	G(i) alpha-3;Guanine nucleotide-binding protein G(k) subunit alpha	1.42575	-1.00185	-0.0697491	-0.372689	-0.880338	-0.906658	-0.852782	-2.22095	-1.11503	-0.788548	0.0866917	9	9	5	10	8	9	8	9	4	8
A6NHQ2	rRNA/tRNA 2'-O-methyltransferase fibrillarin-like protein 1	NaN	-0.345515	-1.09998	-0.442794	-0.575693	-0.185644	-0.281609	0.317403	-0.230426	-0.543498	0.0870398	2	2	2	2	2	2	2	2	2	2
P82094-2;P82094;E9PGE8;F8WF45;E7EWX9	Androgen receptor coactivator 160 kDa protein;Androgen receptor-associated protein of 160 kDa;TATA element modulatory factor;Uncharacterized protein	NaN	-0.0464821	-0.173537	NaN	NaN	NaN	-0.750968	-1.68733	-0.827169	NaN	0.0872529	0	2	4	1	0	1	3	2	3	1
Q9UMS4;F5GY56;F5H2I0	Nuclear matrix protein 200;Pre-mRNA-processing factor 19;PRP19/PSO4 homolog;Senescence evasion factor	-1.13122	-0.370659	-0.197999	-0.175125	-0.388417	-0.0514606	-0.081921	-0.144169	-0.0965996	-0.171979	0.0874399	8	12	9	12	12	11	12	11	10	9
P20039	DR-5;DRw11;HLA class II histocompatibility antigen, DRB1-11 beta chain;MHC class II antigen DRB1*11	-2.84997	-0.452293	-0.397778	-1.19339	-1.73937	-3.01209	-3.78032	-1.32244	-1.8672	-2.7433	0.0880669	7	6	6	7	8	8	9	4	6	6
E9PEQ4;F5H4R9;P50570;A8K1B6;P50570-2;F5H722;C9JXE5;Q9UQ16-4;Q9UQ16;Q9UQ16-3;Q9UQ16-2;E5RHK8;Q6P2G1;E5RIK2	cDNA FLJ78533, highly similar to Homo sapiens dynamin 2 (DNM2), transcript variant 4, mRNA;DNM3 protein;Dynamin 3;Dynamin 3, isoform CRA_d;Dynamin, testicular;Dynamin-2;Dynamin-3;T-dynamin;Uncharacterized protein	0.0527459	-0.71136	-0.171809	-0.362584	-0.83092	-0.526282	-1.07924	-2.06095	-0.985884	-0.527283	0.088201	5	7	7	5	9	2	5	7	4	9
P63172;Q5VTU3	Dynein light chain Tctex-type 1;Dynein, light chain, Tctex-type 1;Dynein, light chain, Tctex-type 1, isoform CRA_a;Protein CW-1;T-complex testis-specific protein 1 homolog	NaN	NaN	-0.46477	-0.24041	-0.397068	NaN	-0.907335	-2.11802	NaN	NaN	0.0882021	1	1	1	1	1	0	2	2	0	0
Q14847;Q14847-2;C9JVR8;C9J9W2;B4DIC4;B4DGQ0;Q70I54	cDNA FLJ50100, highly similar to Homo sapiens nebulette (NEBL), transcript variant 2, mRNA;cDNA FLJ51834, highly similar to LIM and SH3 domain protein 1;cDNA FLJ52195, highly similar to LIM and SH3 domain protein 1;LIM and SH3 domain protein 1;LIM-nebulette;Metastatic lymph node gene 50 protein;Nebulette;Nebulette variant 1;Nebulette variant 5;Uncharacterized protein	0.317505	0.0698459	2.01522	0.586896	-0.834161	0.130534	-0.835747	-2.25769	-0.559584	-0.295194	0.0882158	7	9	4	10	9	10	10	10	9	6
P14678-3;E7ENP4;B3KVR1;P14678;P63162;P14678-2;E7ERB2	cDNA FLJ41124 fis, clone BRACE2014850, highly similar to Small nuclear ribonucleoprotein-associated protein N;Sm protein B/B';Sm protein D;Sm protein N;Small nuclear ribonucleoprotein-associated protein N;Small nuclear ribonucleoprotein-associated proteins B and B';Tissue-specific-splicing protein;Uncharacterized protein	-0.182926	0.420073	0.115564	0.399339	0.235996	0.896357	-0.0664775	0.508658	1.46037	0.840141	0.0888722	7	8	7	3	6	5	8	7	7	7
Q5JTH9;E9PCK7;Q5JTH9-2;F5H456	RRP12-like protein;Uncharacterized protein	-0.825023	-0.385189	-0.525789	-0.178107	0.325193	0.34322	-0.283988	0.655911	0.385619	-0.163038	0.0892373	6	15	15	12	7	13	11	7	4	10
P55160;B4DUT5;F8W050	cDNA FLJ58731, highly similar to Nck-associated protein 1-like;Hematopoietic protein 1;Membrane-associated protein HEM-1;Nck-associated protein 1-like	1.19734	-0.852686	0.221796	0.26701	-0.197337	-0.413113	-0.694913	-2.24046	-0.404253	NaN	0.0896438	3	5	4	4	5	3	7	4	3	1
P54578;B7Z4N8;A6NJA2	Deubiquitinating enzyme 14;Ubiquitin carboxyl-terminal hydrolase;Ubiquitin carboxyl-terminal hydrolase 14;Ubiquitin thiolesterase 14;Ubiquitin-specific-processing protease 14	3.34053	1.28987	0.856271	1.93386	1.26845	1.40759	0.663496	0.311399	0.397647	1.21048	0.090315	3	6	5	5	5	7	7	6	5	5
Q14344;F8W818;F5H1G8	Guanine nucleotide-binding protein subunit alpha-13	-2.92045	-1.82204	-2.41455	-1.35001	-1.8688	-3.13113	NaN	-3.9134	NaN	-2.23209	0.0910491	1	3	1	5	4	3	2	2	1	3
P61960;P61960-2	Ubiquitin-fold modifier 1	0.719453	1.42462	0.455998	1.8482	1.42603	0.973818	0.552899	-0.377705	0.50666	0.872492	0.0916426	2	4	4	4	4	3	4	3	3	4
O60763;O60763-2;F5H4X1;F5GYR8;F5GZ76	General vesicular transport factor p115;Protein USO1 homolog;Transcytosis-associated protein;Vesicle-docking protein	-0.493056	-0.653448	0.512974	-0.200718	0.0676735	-0.0750501	-0.615786	-1.21265	-1.50269	-0.512363	0.0917113	5	7	3	3	5	6	6	6	3	3
O14950;P19105	MLC-2A;MLC-2B;Myosin regulatory light chain 12A;Myosin regulatory light chain 12B;Myosin regulatory light chain 2, nonsarcomeric;Myosin regulatory light chain 20 kDa;Myosin regulatory light chain 2-B, smooth muscle isoform;Myosin regulatory light chain MRLC2;Myosin regulatory light chain MRLC3;Myosin RLC;SHUJUN-1	-1.91625	-0.892751	0.196408	-0.267099	-1.1584	-1.41193	-1.46964	-2.31316	-2.16565	-0.937058	0.0919796	6	10	7	6	8	9	10	8	9	8
Q9UKK3	193 kDa vault protein;PARP-related/IalphaI-related H5/proline-rich;Poly [ADP-ribose] polymerase 4;Vault poly(ADP-ribose) polymerase	NaN	-2.89906	-1.97736	NaN	NaN	NaN	-3.27022	-4.91536	-3.24114	-4.4307	0.0919875	1	2	2	0	1	0	2	2	2	3
P30740;B4E3A8;B4DNT0;O75830;Q8N178;C9J7N5	cDNA FLJ53963, highly similar to Leukocyte elastase inhibitor;cDNA FLJ57130, highly similar to Leukocyte elastase inhibitor;Leukocyte elastase inhibitor;Monocyte/neutrophil elastase inhibitor;Myoepithelium-derived serine protease inhibitor;Pancpin;Pancreas-specific protein TSA2004;Peptidase inhibitor 14;Peptidase inhibitor 2;Serpin B1;Serpin I2;Serpin peptidase inhibitor, clade B (Ovalbumin), mem…	-0.934116	0.0473444	1.40674	1.93824	0.771993	0.697099	-0.743802	-2.5962	-1.04359	-0.179607	0.0923839	5	7	2	4	2	4	7	6	5	3
P04899;F5H4U5;B3KTZ0;P04899-2;B4DYA0;B4E2X5;F5GZL8;A8MTJ3;P11488;B7ZA26;F8WE78	Adenylate cyclase-inhibiting G alpha protein;cDNA FLJ38980 fis, clone NT2RI2004884, highly similar to Guanine nucleotide-binding protein G(i), alpha-2 subunit;cDNA FLJ39276 fis, clone OCBBF2010843, highly similar to Guanine nucleotide-binding protein G(i), alpha-2 subunit;cDNA FLJ61190, highly similar to Guanine nucleotide-binding protein G(i), alpha-2 subunit;cDNA FLJ61561, highly similar to Gua…	-1.45612	-2.03135	-0.306688	-1.14738	-2.25613	-1.85394	-2.3285	-3.86437	-2.1294	-1.8793	0.0925952	14	16	10	16	11	12	15	15	9	12
Q01081;Q701P4;Q71RF1;Q8WU68;Q8WU68-3;Q8WU68-2;F8WDB0	FP793;Splicing factor U2AF 26 kDa subunit;Splicing factor U2AF 35 kDa subunit;U2 auxiliary factor 26;U2 auxiliary factor 35 kDa subunit;U2 small nuclear RNA auxiliary factor 1-like protein 4;U2 snRNP auxiliary factor small subunit;U2(RNU2) small nuclear RNA auxiliary factor 1, isoform CRA_a;U2(RNU2) small nuclear RNA auxiliary factor 1, isoform CRA_b;U2(RNU2) small nuclear RNA auxiliary factor 1-…	-0.368083	0.0695907	-0.374063	0.299057	0.141997	0.463186	0.217054	0.0409514	0.109372	0.58471	0.0927648	6	7	7	6	6	6	7	6	5	5
A6NDG6	Phosphoglycolate phosphatase	NaN	1.68557	1.50193	NaN	NaN	2.55938	NaN	2.35115	NaN	3.62951	0.0934044	1	1	1	1	1	1	1	1	1	1
O43583;F8VVL1	Density-regulated protein;Protein DRP1;Smooth muscle cell-associated protein 3	2.36051	1.91099	1.60618	0.905041	0.668177	1.22164	0.674054	0.530432	0.607915	1.13585	0.0934334	5	6	4	4	5	5	7	4	6	6
Q15084-2;B5MCQ5;F8WA83;Q15084;B7Z254	cDNA FLJ58502, highly similar to Protein disulfide-isomerase A6 (EC 5.3.4.1);Endoplasmic reticulum protein 5;Protein disulfide isomerase P5;Protein disulfide-isomerase A6;Thioredoxin domain-containing protein 7	-0.378505	-0.909809	0.457487	0.00909083	-0.126026	-0.751143	-0.955267	-2.04093	-0.866692	-0.0525554	0.093633	17	17	13	12	13	15	15	16	13	12
Q9UNS2;B4DY81;C9JLV5	cDNA FLJ51147, highly similar to COP9 signalosome complex subunit 3;cDNA, FLJ79299, highly similar to COP9 signalosome complex subunit 3;COP9 signalosome complex subunit 3;JAB1-containing signalosome subunit 3;Uncharacterized protein	NaN	1.48447	1.52139	1.3649	1.49833	1.23589	-0.0854221	NaN	NaN	NaN	0.0940475	1	3	2	2	3	2	3	1	1	0
O14548;E5RJZ1	COX7a-related protein;Cytochrome c oxidase subunit 7A-related protein, mitochondrial;Cytochrome c oxidase subunit VIIa-related protein;EB1;Uncharacterized protein	NaN	-1.48393	NaN	-1.25056	-1.44177	-1.67287	-1.87663	-2.10373	-1.29663	-1.87398	0.0947974	0	1	1	1	1	1	1	1	1	1
Q5TZA2;Q5TZA2-2	Ciliary rootlet coiled-coil protein;Rootletin	-0.83123	-0.360635	-0.20751	1.29825	0.450605	0.939691	0.454875	0.576401	1.10496	0.962784	0.0948693	2	2	1	1	2	2	2	1	1	2
Q09028;Q09028-3;Q09028-4;B4DRT0;E9PNS6;E9PIC4;E9PNS2;C9JPP3;E9PND5;C9J959	cDNA FLJ50184, highly similar to Histone-binding protein RBBP4;Chromatin assembly factor 1 subunit C;Chromatin assembly factor I p48 subunit;Histone-binding protein RBBP4;Nucleosome-remodeling factor subunit RBAP48;Retinoblastoma-binding protein 4;Retinoblastoma-binding protein p48;Uncharacterized protein	-0.532846	0.557349	-0.109191	0.780742	0.434148	0.593963	0.66408	0.597124	0.661088	0.985794	0.0949249	10	9	12	7	7	8	8	9	7	8
P09960;P09960-2;F8VV40;P09960-3;B4DEH5	cDNA FLJ51712, moderately similar to Leukotriene A-4 hydrolase (EC 3.3.2.6);Leukotriene A(4) hydrolase;Leukotriene A-4 hydrolase	-0.0960344	1.24594	0.4577	1.60572	0.740871	1.07669	-0.674478	-0.964445	-1.91164	0.589536	0.0949335	11	9	12	4	5	11	13	12	13	13
Q9Y6G9;E9PHI6;C9JGM7	Cytoplasmic dynein 1 light intermediate chain 1;Dynein light chain A;Dynein light intermediate chain 1, cytosolic;Uncharacterized protein	4.12695	-0.383983	0.299067	0.896598	0.594543	0.181755	-0.525095	-1.09525	-0.495398	-0.205142	0.0954293	1	2	2	2	2	3	2	3	2	1
Q9UMX5	Cell immortalization-related protein 2;Neudesin;Neuron-derived neurotrophic factor;Secreted protein of unknown function	NaN	NaN	2.15727	NaN	1.53138	0.955475	0.627336	NaN	NaN	NaN	0.0965796	2	1	1	0	1	1	1	1	0	1
P57737;P57737-2;B3KSY4;E7EP81	70 kDa WD repeat tumor rejection antigen homolog;cDNA FLJ37277 fis, clone BRAMY2012581, highly similar to Coronin-7;Coronin-7;HCG1787779, isoform CRA_b;Uncharacterized protein	0.605278	-0.357732	-1.03131	-0.329722	-0.343986	-0.802132	-1.22819	-1.86814	-0.973036	-0.159731	0.0979118	2	6	8	4	7	5	7	7	4	4
P02549;P02549-2	Erythroid alpha-spectrin;Spectrin alpha chain, erythrocyte	-4.29992	NaN	-3.90129	-3.6964	NaN	NaN	NaN	NaN	-5.05563	-4.42905	0.0980295	5	0	6	4	1	0	0	0	7	8
P04179;B3KUK2;B4DL20;F5GYZ5;F5H4R2;F5H3C5;B4E3K9;F5GXZ9	Superoxide dismutase;Superoxide dismutase [Mn], mitochondrial	-1.96485	-3.41707	0.508363	-1.22191	-0.963742	-1.27177	-2.99407	-5.22672	-3.57467	-2.51618	0.0989936	8	11	6	7	7	2	12	13	9	10
Q9NZ08-2;Q9NZ08	Adipocyte-derived leucine aminopeptidase;Aminopeptidase PILS;ARTS-1;Endoplasmic reticulum aminopeptidase 1;Puromycin-insensitive leucyl-specific aminopeptidase;Type 1 tumor necrosis factor receptor shedding aminopeptidase regulator	0.335343	-0.536879	1.1194	0.726417	-0.344031	0.908571	-1.63953	-2.01238	-1.37404	NaN	0.0994142	4	4	4	3	2	4	4	3	5	1
P09661;O95485;Q9UEN1	U2 small nuclear ribonucleoprotein A';U2 snRNP-specific A' protein	-0.429841	0.534141	0.703085	0.542926	0.326995	0.67767	0.722193	0.763364	1.30684	0.475358	0.0996762	5	11	6	2	8	10	9	7	7	9
P36507	Dual specificity mitogen-activated protein kinase kinase 2;ERK activator kinase 2;MAPK/ERK kinase 2	NaN	1.26796	0.521035	2.06293	1.36203	NaN	0.535589	-0.566215	0.0692718	1.27933	0.0997093	2	3	1	2	2	1	2	3	2	2
O60610;E9PEZ3;E7ET75;E9PEZ2;E9PHQ0;B9ZVX0;O60610-2;E7ERW8;E7EMV0;F5H2N3;B4E2I7	cDNA FLJ61549, highly similar to Protein diaphanous homolog 1;Diaphanous homolog 1 (Drosophila), isoform CRA_a;Diaphanous-related formin-1;Protein diaphanous homolog 1;Uncharacterized protein	0.683054	1.2321	1.23377	1.64179	1.3947	0.850588	0.27073	-0.226076	0.263013	1.67032	0.0997557	5	10	10	5	5	12	1	6	4	6
P35754	Glutaredoxin-1;Thioltransferase-1	0.94373	2.59441	3.08988	3.60839	2.86634	2.24002	1.68083	0.0878339	1.01854	2.35281	0.100433	4	5	5	5	8	3	7	5	5	2
E5RIM7;O00244;E5RGN3	Copper transport protein ATOX1;Metal transport protein ATX1;Uncharacterized protein	2.46682	0.527002	2.86355	2.23258	0.96697	2.15647	0.0659217	-0.948438	0.649585	0.834253	0.100746	4	4	2	5	3	3	4	5	2	3
Q9HC07;B4DHW1	cDNA FLJ60544, highly similar to Transmembrane protein TPARL;Transmembrane protein 165;Transmembrane protein PT27;Transmembrane protein TPARL	2.29069	-1.88553	-0.717428	NaN	-1.53521	NaN	-2.5148	-2.9398	-2.72953	NaN	0.100831	1	1	1	0	1	0	1	1	1	1
P13760	HLA class II histocompatibility antigen, DRB1-4 beta chain;MHC class II antigen DRB1*4	-1.10942	-1.97026	-3.13331	-3.92758	2.18911	1.89776	3.84608	-4.21454	4.59041	3.75884	0.10154	10	11	12	11	9	10	6	10	5	7
Q86VP6;Q86VP6-2;Q86VP6-3;F5H6I6;O75155;O75155-2;F8WBB8	Cullin-associated and neddylation-dissociated protein 1;Cullin-associated and neddylation-dissociated protein 2;Cullin-associated NEDD8-dissociated protein 1;Cullin-associated NEDD8-dissociated protein 2;p120 CAND1;p120 CAND2;TBP-interacting protein of 120 kDa A;TBP-interacting protein of 120 kDa B	0.253717	1.12307	0.868798	0.471483	0.651917	0.761365	0.0396763	-0.775147	-0.387051	0.661675	0.102037	34	40	31	35	28	36	39	35	30	29
Q8WW12;Q8WW12-2;Q8WW12-3	PEST proteolytic signal-containing nuclear protein	-0.28362	0.185166	0.156487	1.33942	-0.0926643	2.16158	1.9367	-0.210587	NaN	1.42298	0.103152	4	2	4	2	4	4	2	4	1	3
P30101;B3KQT9;F5H119	58 kDa glucose-regulated protein;58 kDa microsomal protein;cDNA PSEC0175 fis, clone OVARC1000169, highly similar to Protein disulfide-isomerase A3 (EC 5.3.4.1);Disulfide isomerase ER-60;Endoplasmic reticulum resident protein 57;Endoplasmic reticulum resident protein 60;Protein disulfide-isomerase A3	-0.342061	-0.786655	0.393458	-0.171943	-0.181198	-0.354277	-1.04551	-2.50754	-0.844878	-0.355011	0.104158	26	32	28	29	23	31	32	32	30	28
Q9NYJ1-2;Q9NYJ1	Coiled-coil-helix-coiled-coil-helix domain-containing protein 8;E2-induced gene 2 protein	3.20959	1.7819	3.50271	2.35637	1.74311	2.11028	0.683301	2.14207	1.74456	1.80388	0.104348	2	3	3	2	2	3	3	3	2	3
P56279;G3V4T4	Oncogene TCL-1;Protein p14 TCL1;T-cell leukemia/lymphoma protein 1A	0.636666	2.69876	0.0200176	3.27997	-3.02366	3.12151	2.86043	2.69658	2.83401	2.38482	0.104623	8	5	4	4	3	6	7	6	6	6
P51553;E9PDD5;E7EQB8;E9PF84;E9PCL6	Isocitrate dehydrogenase [NAD] subunit gamma, mitochondrial;Isocitric dehydrogenase subunit gamma;NAD(+)-specific ICDH subunit gamma;Uncharacterized protein	2.2303	0.340451	0.720291	NaN	0.241138	NaN	-0.498489	NaN	0.0984961	-0.300805	0.10491	3	2	2	1	1	1	2	1	2	2
O00182;O00182-2;Q8WYQ7;Q3B8N2;Q6DKI2;Q3B8N2-2;C9JHN9;F8W9W4;B4DWP7;F2Z2H7	cDNA FLJ52790, highly similar to Galectin-9;Ecalectin;Galectin-9;Galectin-9B;Galectin-9C;Galectin-9-like protein A;Galectin-9-like protein B;Lectin, galactoside-binding, soluble, 9 (Galectin 9), isoform CRA_b;Tumor antigen HOM-HD-21;Uncharacterized protein	NaN	-2.72899	NaN	-2.87507	NaN	-4.24744	-3.63293	-5.53848	NaN	NaN	0.105134	0	3	0	1	1	2	4	7	1	1
P00505;E7ERW2;B4DY39	Aspartate aminotransferase;Aspartate aminotransferase, mitochondrial;cDNA FLJ54203, highly similar to Aspartate aminotransferase, mitochondrial (EC 2.6.1.1);Fatty acid-binding protein;Glutamate oxaloacetate transaminase 2;Plasma membrane-associated fatty acid-binding protein;Transaminase A	0.594383	1.05883	0.718252	2.16095	0.962277	2.00982	0.958084	1.86003	1.67122	2.20105	0.105173	17	15	12	16	14	15	15	14	10	11
Q8N684-3;Q8N684;Q8N684-2;F5H669;F5GWE6;F5H047;F5H6M0;C9J323;C9J286;C9JM38	Cleavage and polyadenylation specificity factor 59 kDa subunit;Cleavage and polyadenylation specificity factor subunit 7;Pre-mRNA cleavage factor Im 59 kDa subunit;Uncharacterized protein	-1.47497	-0.30619	0.118929	0.343023	-0.0142881	0.521981	0.16142	0.144434	0.608299	0.276344	0.105203	4	5	3	3	2	7	4	2	2	2
Q92896-2;B7Z8Y4;Q92896	cDNA FLJ61698, highly similar to Golgi apparatus protein 1;CFR-1;Cysteine-rich fibroblast growth factor receptor;E-selectin ligand 1;Golgi apparatus protein 1;Golgi sialoglycoprotein MG-160	-1.24802	-1.45196	-0.3394	-0.907196	-1.19908	-1.29569	-1.77947	-1.03856	-1.90123	-1.4011	0.106652	5	11	6	8	8	5	5	5	3	6
P09874;F8WC10;Q5VX85;Q5VX84	NAD(+) ADP-ribosyltransferase 1;Poly (ADP-ribose) polymerase 1;Poly [ADP-ribose] polymerase 1;Poly[ADP-ribose] synthase 1	0.204558	0.616978	-0.78556	0.145015	-0.610121	0.155297	0.5435	0.670227	0.648187	0.168408	0.106849	43	48	51	46	48	45	43	40	45	45
O94776;Q68DB1;E7EN71;F8VSM3	cDNA FLJ51637, highly similar to Metastasis-associated protein MTA2;Metastasis-associated 1-like 1;Metastasis-associated protein MTA2;p53 target protein in deacetylase complex;Putative uncharacterized protein DKFZp686F2281;Uncharacterized protein	-0.784263	-0.16207	0.112731	0.414358	-0.511088	0.72993	0.300438	-0.306781	0.563821	0.296856	0.107018	6	4	7	3	5	7	3	3	2	5
O43148-2;O43148;F5H2D9;B7Z8S9	cDNA FLJ61036, highly similar to Homo sapiens RNA (guanine-7-) methyltransferase (RNMT), mRNA;mRNA (guanine-N(7)-)-methyltransferase;mRNA cap guanine-N7 methyltransferase;mRNA cap methyltransferase;RG7MT1	-0.0880427	NaN	0.994083	0.821687	NaN	NaN	1.51604	1.61303	NaN	NaN	0.10759	3	1	2	1	1	3	3	3	2	1
Q7Z4H3;Q7Z4H3-2;Q7Z4H3-3	HD domain-containing protein 2;Hepatitis C virus NS5A-transactivated protein 2	1.68387	3.63127	1.65869	3.31787	2.92788	2.65176	0.521664	1.68039	NaN	1.22399	0.107929	4	1	2	4	2	3	3	3	1	3
Q8IWJ2;B8ZZW2;F8WEC5	185 kDa Golgi coiled-coil protein;CLL-associated antigen KW-11;CTCL tumor antigen se1-1;GRIP and coiled-coil domain-containing protein 2;Ran-binding protein 2-like 4;Renal carcinoma antigen NY-REN-53;Uncharacterized protein	-5.99647	-1.3334	-3.19884	-5.87076	-0.749393	-6.87133	NaN	-7.18433	NaN	NaN	0.108164	1	2	1	1	2	2	2	1	0	0
Q8NI22;E9PD95;Q68D61	MCFD2 protein;Multiple coagulation factor deficiency 2, isoform CRA_a;Multiple coagulation factor deficiency protein 2;Neural stem cell-derived neuronal survival protein;Putative uncharacterized protein DKFZp686G21263;Uncharacterized protein	-0.467262	-0.0850236	1.88912	NaN	NaN	0.23302	-1.29387	-1.89505	-1.38205	-0.38713	0.108171	1	1	1	0	1	1	1	1	1	1
Q12931;F5H897	Heat shock protein 75 kDa, mitochondrial;TNFR-associated protein 1;Tumor necrosis factor type 1 receptor-associated protein	0.43246	0.731736	-0.0189508	1.27827	0.813871	1.69104	0.962431	0.796629	0.919897	1.30217	0.108211	13	13	12	6	4	14	13	13	8	11
P49189;B4DXY7	4-trimethylaminobutyraldehyde dehydrogenase;Aldehyde dehydrogenase E3 isozyme;Aldehyde dehydrogenase family 9 member A1;cDNA FLJ51658, highly similar to 4-trimethylaminobutyraldehyde dehydrogenase (EC 1.2.1.47);cDNA FLJ61765, highly similar to 4-trimethylaminobutyraldehyde dehydrogenase(EC 1.2.1.47);Gamma-aminobutyraldehyde dehydrogenase;R-aminobutyraldehyde dehydrogenase	-0.295255	0.133244	0.880028	0.593509	-0.557758	0.557655	-0.881273	-1.11337	-0.63479	-0.747874	0.108385	2	4	1	5	5	6	4	3	2	2
Q5VZU9;P29144	Tripeptidyl aminopeptidase;Tripeptidyl peptidase II;Tripeptidyl-peptidase 2;Tripeptidyl-peptidase II	1.62513	1.42681	0.987765	1.38708	1.83193	1.46503	0.594104	0.920324	0.211073	1.4936	0.108764	15	23	21	17	16	22	19	20	12	20
Q5T8P6;Q5T8P6-2;Q5T8P6-3;Q5T8P6-4;Q5T8P6-5;Q5T8P6-6	CTCL tumor antigen se70-2;RNA-binding motif protein 26;RNA-binding protein 26	-0.843498	1.60431	0.0873937	0.848475	0.81028	1.07936	0.949145	1.76318	2.04211	NaN	0.109752	3	5	3	4	3	3	2	2	2	1
Q99614	Tetratricopeptide repeat protein 1	1.60159	1.0738	0.932379	NaN	1.55408	1.40642	0.372134	0.15546	0.588322	1.14147	0.110127	3	1	1	1	1	1	1	1	1	1
E9PRY8;P29692-2;P29692;E9PK01;E9PBQ9;E9PQZ1;E9PI39;E9PQ49;E9PL12;E9PPR1;E9PIZ1;E9PMW7;E9PK06;E9PK72;E9PKK3;E9PJD0;E9PQC9;E9PNW6	Antigen NY-CO-4;Elongation factor 1-delta;Uncharacterized protein	0.542864	0.926859	0.199336	0.597243	0.405607	0.594057	-0.123786	-0.457104	-0.184889	0.613428	0.110464	8	10	13	8	6	8	9	8	10	10
Q13523;F5H2U2	PRP4 kinase;PRP4 pre-mRNA-processing factor 4 homolog;Serine/threonine-protein kinase PRP4 homolog	NaN	-0.0855918	0.0287748	NaN	NaN	NaN	-0.308362	NaN	-0.214284	-0.593244	0.110594	1	3	3	1	0	0	2	1	2	2
P41091;Q2VIR3;F8W810;Q2VIR3-2	Eukaryotic translation initiation factor 2 subunit 3;Eukaryotic translation initiation factor 2 subunit 3-like protein;Eukaryotic translation initiation factor 2 subunit gamma A;Eukaryotic translation initiation factor 2 subunit gamma X	-0.0784929	-0.440196	-0.286371	-0.0951544	0.151346	-0.0424916	-0.783879	-1.04028	-0.525051	-0.217419	0.11082	5	10	10	10	9	12	10	10	10	7
P23497;P23497-4;E7EUA7;P23497-3;P23497-2;E9PBK3;P23497-5;E9PHV6;F8WFE2;B8ZZD8;C9JBL0	Lysp100b;Nuclear autoantigen Sp-100;Nuclear dot-associated Sp100 protein;Speckled 100 kDa;Uncharacterized protein	1.48192	-2.70609	-0.322997	NaN	NaN	-1.95989	-2.42201	-2.77373	-1.70056	-2.30862	0.111136	5	6	5	4	4	5	5	5	4	8
Q99459;E7EUB4	Cell division cycle 5-like protein;Pombe cdc5-related protein;Uncharacterized protein	0.673393	0.0865892	0.156749	0.338961	0.196681	0.235775	0.0457065	-0.0890695	0.231502	-0.134014	0.111321	11	9	9	9	11	9	7	8	6	9
P11586;F5H2F4;G3V2B8;G3V3L6	C-1-tetrahydrofolate synthase, cytoplasmic;Formyltetrahydrofolate synthetase;Methenyltetrahydrofolate cyclohydrolase;Methylenetetrahydrofolate dehydrogenase	0.951113	0.651658	0.169268	1.10474	1.67676	1.01638	-0.152348	-0.590932	0.087675	0.746905	0.111439	32	35	35	32	33	28	37	32	35	31
P55786;E9PLK3;F5H6U8;B7Z463;F5H0W3;A6NEC2;E7EWZ2;E5RJ24;F5GZY4;E9PP11;A6NEC2-2;A6NEC2-3;E9PPD4;E9PPZ2;E9PP53;E9PJ74;E9PPT3;E9PJF9;E9PI82;E9PJY4	cDNA FLJ53354, highly similar to Puromycin-sensitive aminopeptidase (EC 3.4.11.-);Cytosol alanyl aminopeptidase;Puromycin-sensitive aminopeptidase;Puromycin-sensitive aminopeptidase-like protein;Uncharacterized protein	0.960971	0.761742	0.395347	1.71463	1.50094	1.09884	0.374583	-0.297907	-0.0132707	0.954299	0.113037	11	9	6	3	10	7	8	8	7	10
E7EPT4;P19404	NADH dehydrogenase [ubiquinone] flavoprotein 2, mitochondrial;NADH-ubiquinone oxidoreductase 24 kDa subunit;Uncharacterized protein	0.147403	-0.724576	0.0645384	NaN	-0.909245	-0.600799	-0.566906	-1.37138	-0.934298	-0.913035	0.113302	2	3	2	1	2	1	3	3	1	2
P62995;E7EQD1;P62995-3	Splicing factor, arginine/serine-rich 10;Transformer-2 protein homolog B;Transformer-2 protein homolog beta;Uncharacterized protein	-0.765452	-0.385312	-0.467755	0.124856	-0.163371	-0.103053	0.00453773	0.0651421	-0.173623	-0.07342	0.113752	5	7	6	7	8	6	7	5	4	6
Q5TEJ8;Q5TEJ8-5;Q5TEJ8-3;Q5TEJ8-6	Induced by contact to basement membrane 1 protein;Protein THEMIS2;Thymocyte-expressed molecule involved in selection protein 2	NaN	-2.08596	-0.634035	-0.969972	NaN	-2.49427	-3.24494	-5.98287	-6.2399	-1.00796	0.114278	0	2	3	1	1	2	2	2	2	3
B0I1T2;B0I1T2-4;B0I1T2-3;B0I1T2-2;F8WEW9	Minor histocompatibility antigen HA-2;Myosin-Ig	0.323442	-0.641471	0.756609	0.121641	-1.56605	-1.20647	-0.938276	-1.49486	-0.122164	-1.51103	0.1151	3	5	2	2	7	4	5	4	3	4
Q99613;B4DVQ5;B4DDN4;B4DVU3;B5ME19;F5H4V1;B4DRU0;F5GZC5;C9J1F3;F5H1I1;C9JJ55;F5GZ22	cDNA FLJ53378, highly similar to Eukaryotic translation initiation factor 3 subunit 8;cDNA FLJ54488, highly similar to Eukaryotic translation initiation factor 3 subunit 8;cDNA FLJ55450, highly similar to Eukaryotic translation initiation factor 3 subunit 8;cDNA FLJ55750, highly similar to Eukaryotic translation initiation factor 3 subunit 8;eIF3 p110;Eukaryotic translation initiation factor 3 su…	1.23114	0.250448	0.252148	0.444423	0.857722	0.0911206	0.155381	-0.478627	0.245742	0.67331	0.115108	15	16	16	13	12	15	17	15	14	14
P30043	Biliverdin reductase B;Biliverdin-IX beta-reductase;Flavin reductase;Green heme-binding protein;NADPH-dependent diaphorase;NADPH-flavin reductase	NaN	-0.160812	-2.07845	-0.155604	2.75101	-1.09648	-0.297569	-2.51154	-3.23151	-1.87455	0.115279	2	4	6	3	2	4	4	3	5	5
P63218	Guanine nucleotide-binding protein G(I)/G(S)/G(O) subunit gamma-5	-0.92641	-0.734479	-0.207122	-0.280339	-0.363824	-0.96159	-1.11257	-2.23329	-0.746466	-0.427187	0.116044	4	5	4	5	5	4	4	5	4	6
P60468	Protein transport protein Sec61 subunit beta	-1.48862	-1.50887	-0.699747	-1.15823	-0.957099	-1.25657	-1.11426	-1.89248	-2.31869	-1.58424	0.116731	3	3	3	3	3	3	3	3	3	3
P00352;E7ER57;Q5SYQ8;Q5SYQ9;Q5SYQ7	Aldehyde dehydrogenase 1 family, member A1;Aldehyde dehydrogenase family 1 member A1;Aldehyde dehydrogenase, cytosolic;ALDH-E1;ALHDII;Retinal dehydrogenase 1;Uncharacterized protein	NaN	-6.18245	-5.67955	NaN	NaN	NaN	-4.30003	-4.48723	-5.53469	NaN	0.117103	3	4	3	3	3	3	5	12	4	3
O96019;O96019-2;C9JQT2	53 kDa BRG1-associated factor A;Actin-like protein 6A;Actin-related protein Baf53a;ArpNbeta;BRG1-associated factor 53A;INO80 complex subunit K;Uncharacterized protein	-0.677063	0.00380047	-0.75673	0.417965	0.0691482	0.721065	-0.0805229	0.497933	-0.096459	0.485141	0.1174	5	5	5	3	3	7	4	4	3	6
Q9BUB7;Q9BUB7-2;D4PHA6;E9PDY9	Transmembrane protein 70, mitochondrial;Uncharacterized protein	-0.586928	-0.760808	-0.458095	NaN	NaN	0.630837	0.126012	0.0213202	-0.879833	0.140178	0.117624	1	1	1	1	1	2	1	1	1	1
P49792;E9PGT0;O14715;Q99666;F8W705;Q99666-2;C9JRL5;F8WB60;F8WBP7	358 kDa nucleoporin;E3 SUMO-protein ligase RanBP2;Nuclear pore complex protein Nup358;Nucleoporin Nup358;p270;Ran-binding protein 2;Ran-binding protein 2-like 1/2;Ran-binding protein 2-like 3;RANBP2-like and GRIP domain-containing protein 5/6;RANBP2-like and GRIP domain-containing protein 8;Sperm membrane protein BS-63;Uncharacterized protein	1.72879	2.21007	0.718252	0.819056	0.0718668	-0.0190959	0.439559	1.04728	0.131281	0.255298	0.119554	9	39	33	19	23	18	22	31	16	18
O75533;B4DGZ4;E9PCH3;F8WC19	cDNA FLJ57368, highly similar to Splicing factor 3B subunit 1;Pre-mRNA-splicing factor SF3b 155 kDa subunit;Spliceosome-associated protein 155;Splicing factor 3B subunit 1;Uncharacterized protein	0.724968	0.285369	0.171863	0.207611	0.207744	0.26081	0.17635	-0.305447	0.191119	0.0185821	0.120584	30	37	40	41	40	36	39	32	26	36
Q15121;B1AKZ5	15 kDa phosphoprotein enriched in astrocytes;Astrocytic phosphoprotein PEA-15;Phosphoprotein enriched in astrocytes 15;Phosphoprotein enriched in diabetes	2.36076	0.641307	0.400997	2.01332	1.09416	1.63842	0.375908	-0.276176	-0.948438	0.683702	0.121201	1	1	1	2	2	1	2	1	2	1
P98179	Putative RNA-binding protein 3;RNA-binding motif protein 3;RNPL	-1.52913	-2.51892	-1.15871	-1.39451	-0.878128	-1.94858	-3.34586	-1.60304	-1.74399	-2.50726	0.121209	2	4	1	3	4	4	4	3	2	4
P21333;P21333-2;Q5HY54;E9PHF0;E7EWU2	Actin-binding protein 280;Alpha-filamin;Endothelial actin-binding protein;Filamin A, alpha (Actin binding protein 280);Filamin-1;Filamin-A;Non-muscle filamin;Uncharacterized protein	-4.78779	-1.70373	-0.949633	-2.35327	-3.08401	-3.41286	-3.40833	-3.97941	-4.2925	-3.65312	0.121691	94	88	71	98	101	110	112	107	121	102
Q9H3P7	Acyl-CoA-binding domain-containing protein 3;Golgi complex-associated protein 1;Golgi phosphoprotein 1;Golgi resident protein GCP60;PBR- and PKA-associated protein 7;Peripheral benzodiazepine receptor-associated protein PAP7	NaN	-0.168301	-0.329551	-0.0663399	-0.470571	-0.0861829	NaN	-1.54553	-1.12879	-0.633432	0.121778	1	2	2	1	1	3	1	2	2	2
O76021;B4DJ58	CATX-11;cDNA FLJ52304, highly similar to Ribosomal L1 domain-containing protein 1;Cellular senescence-inhibited gene protein;Protein PBK1;Ribosomal L1 domain-containing protein 1	-0.760092	-0.0864446	-0.642603	0.183719	0.666154	0.14233	0.312726	0.527689	0.34133	0.380809	0.12208	10	12	12	7	8	11	7	8	9	9
G3V599;O15320-5;O15320;G3XAC5;O15320-3;O15320-4;O15320-2;O15320-7;O15320-6;O15320-8;A4FU28;P0CG41;Q86UF2;Q8IX94;F8W9E1;G3V5K6	cTAGE family member 5;cTAGE family member 6;Cutaneous T-cell lymphoma-associated antigen 4;Cutaneous T-cell lymphoma-associated antigen 5;Cutaneous T-cell lymphoma-associated antigen 8;Cutaneous T-cell lymphoma-associated antigen 9;Meningioma-expressed antigen 6/11;Putative protein cTAGE-6	0.710574	-0.965045	-0.0703775	0.0519626	-0.886702	-0.0198102	-0.945206	-2.31459	-1.27911	-0.808527	0.122164	2	4	1	2	3	4	3	3	2	2
O43837;O43837-2;O43837-3	Isocitrate dehydrogenase [NAD] subunit beta, mitochondrial;Isocitric dehydrogenase subunit beta;NAD(+)-specific ICDH subunit beta	0.839681	0.407205	1.23035	0.949969	0.923982	1.17072	0.115925	-0.29338	0.541107	0.428382	0.122442	1	3	3	1	2	2	3	2	2	3
Q9HBL7	Transmembrane protein C9orf46	NaN	-1.94906	0.337591	NaN	-2.26914	-1.99048	-2.8404	-4.75834	-2.45729	-2.36492	0.122693	1	2	1	1	1	1	2	3	3	2
P38606;B7Z1R5;B7Z2V6;C9JVW8;C9JA17	cDNA FLJ51804, highly similar to Vacuolar ATP synthase catalytic subunit A, ubiquitous isoform (EC 3.6.3.14);cDNA FLJ53889, highly similar to Vacuolar ATP synthase catalytic subunit A, ubiquitous isoform (EC 3.6.3.14);Uncharacterized protein;Vacuolar ATPase isoform VA68;Vacuolar proton pump subunit alpha;V-ATPase 69 kDa subunit;V-type proton ATPase catalytic subunit A	-1.0801	-1.94081	0.418363	-0.124827	-0.558879	-0.686003	-1.77304	-3.42349	-1.92906	-0.91175	0.122738	10	13	10	6	9	11	10	14	13	11
P48735;B4DFL2;B4DSZ6;C9J4N6	cDNA FLJ50654, highly similar to Isocitrate dehydrogenase;ICD-M;IDP;Isocitrate dehydrogenase [NADP];Isocitrate dehydrogenase [NADP], mitochondrial;NADP(+)-specific ICDH;Oxalosuccinate decarboxylase;Uncharacterized protein	0.121229	0.142129	1.30179	0.691702	0.321199	0.735442	-0.490223	-0.580941	-0.261509	0.293264	0.123057	14	14	7	13	8	11	14	12	6	8
Q9BZD4;E9PQC4;E9PP32;B1AQT4	Cell division cycle-associated protein 1;Kinetochore protein Nuf2;NUF2, NDC80 kinetochore complex component, homolog (S. cerevisiae);Uncharacterized protein	NaN	0.658461	0.392346	NaN	NaN	NaN	1.16071	NaN	0.882424	NaN	0.123321	1	1	2	0	0	1	2	1	2	0
Q9Y4A5;F2Z2U4;Q9Y4A5-2	350/400 kDa PCAF-associated factor;STAF40;Tra1 homolog;Transformation/transcription domain-associated protein	NaN	-0.900905	-0.110042	NaN	-0.903982	-0.417586	0.212727	0.45671	NaN	NaN	0.123383	1	3	3	1	2	3	3	4	2	2
Q9P2E9;Q9P2E9-2;Q9P2E9-3;F8W7S5;Q8N4C6-7;Q8N4C6-10;Q8N4C6-5;Q8N4C6;Q8N4C6-2;Q8N4C6-9;C9J066;Q8N4C6-4;E9PN67;Q5BKU3;F8W6D3;Q8N4C6-6;A2A2S5	180 kDa ribosome receptor homolog;ES/130-related protein;Glycogen synthase kinase 3 beta-interacting protein;NIN protein;Ninein;Ribosome binding protein 1 homolog 180kDa (Dog);Ribosome receptor protein;Ribosome-binding protein 1;Uncharacterized protein	-3.60955	-1.32264	0.367437	-2.29527	-3.04373	-2.29161	-3.78627	-3.88881	-4.08993	-2.63946	0.123819	3	3	3	10	4	5	16	8	15	5
O75844	CAAX prenyl protease 1 homolog;Farnesylated proteins-converting enzyme 1;Prenyl protein-specific endoprotease 1;Zinc metalloproteinase Ste24 homolog	1.48972	-0.886227	-0.142439	-0.0602717	-0.988971	-0.467828	-0.883441	-1.25952	-0.845666	-1.11461	0.124199	2	5	4	2	3	3	3	4	3	2
P21796;E7ER14;C9JI87	Outer mitochondrial membrane protein porin 1;Plasmalemmal porin;Porin 31HL;Porin 31HM;Uncharacterized protein;Voltage-dependent anion-selective channel protein 1	0.0256908	-0.244828	0.698414	0.215635	0.105093	0.100484	-0.476036	-0.629795	-0.496161	0.271524	0.125807	15	17	15	17	14	15	17	18	14	16
Q08AM6	Protein VAC14 homolog;Tax1-binding protein 2	-1.1428	-1.27494	-1.05727	-1.15184	-1.41304	NaN	-1.71697	-2.0661	-0.998731	-1.49503	0.126806	2	2	2	2	2	1	3	3	2	2
Q96HY6;Q96HY6-2	DDRGK domain-containing protein 1	-0.100499	-0.629468	0.0526215	-0.0565221	-0.808893	-0.383358	-0.893005	-1.99195	-0.670017	-0.478297	0.127049	4	6	6	5	6	6	6	5	5	5
Q8N9T8;Q8N9T8-2;D3YTE0;F5H196	Protein KRI1 homolog;Uncharacterized protein	-1.7512	-0.854501	-0.400126	NaN	NaN	-0.401562	-0.156511	NaN	-0.410046	-0.526136	0.127827	3	3	2	0	0	1	1	1	3	4
P42229;P51692;Q1KLZ6;C9J4I3	cDNA FLJ54464, highly similar to Signal transducer and activator of transcription 5A;Signal transducer and activator of transcription 5A;Signal transducer and activator of transcription 5A variant delta5;Signal transducer and activator of transcription 5B;Uncharacterized protein	-0.823308	-0.337371	0.305224	0.725815	-0.501003	NaN	-2.49567	-0.405316	NaN	NaN	0.127839	2	3	2	3	2	0	2	3	1	1
P78316;P78316-2;E9PFK5;F5H653	Nucleolar complex protein 14;Nucleolar protein 14;Uncharacterized protein	1.19879	0.607868	0.634484	0.792956	1.62745	1.09495	0.500148	-0.0377508	0.687547	0.320614	0.128669	3	3	5	3	2	4	4	2	5	3
Q96AG4	Leucine-rich repeat-containing protein 59	0.590275	-0.258844	-0.596947	0.20531	0.275841	0.0778287	-0.244751	-0.901221	-1.03608	-0.220828	0.12875	6	10	7	9	5	8	9	10	9	9
O75391	Sperm-associated antigen 7	1.90277	1.48087	2.03303	2.53519	NaN	1.60355	1.03704	0.565623	1.27435	2.25109	0.128837	1	1	1	1	1	1	1	1	1	1
F8W035;F8VUC1;E7EVN5;P01906	DX alpha chain;HLA class II histocompatibility antigen, DQ alpha 2 chain;HLA class II histocompatibility antigen, DQ(6) alpha chain;HLA-DQA1;MHC class II DQA2;Uncharacterized protein	-1.65203	-1.72659	NaN	NaN	NaN	NaN	-2.21064	-4.30989	NaN	-4.57443	0.128967	2	4	4	5	2	4	3	5	2	3
O75995;B4DKQ0	cDNA FLJ51236, highly similar to SH3 protein expressed in lymphocytes;SAM and SH3 domain-containing protein 3;SH3 protein expressed in lymphocytes homolog	NaN	0.592143	0.906363	NaN	-0.850047	-0.539987	-1.00992	-1.02464	NaN	NaN	0.129359	0	1	1	0	2	1	2	1	1	1
Q9H0A0;E7ESU4;E9PMN9;E9PMU0;E9PJN6	N-acetyltransferase 10;Uncharacterized protein	-1.22529	0.634939	-0.663496	0.0784802	0.294874	0.324434	0.699505	0.722571	0.402298	0.0223663	0.130161	12	11	11	9	8	9	12	12	11	12
Q9UBU9;E9PIN3;Q9UBU9-2;E9PQA4	mRNA export factor TAP;Nuclear RNA export factor 1;Tip-associated protein;Tip-associating protein;Uncharacterized protein	NaN	NaN	1.28769	0.0301904	-0.106557	1.58746	1.15923	NaN	NaN	3.86295	0.130859	1	1	2	2	2	2	2	2	1	2
Q13435;E9PPJ0;E9PJ04;E9PJT3;E9PIL8	Pre-mRNA-splicing factor SF3b 145 kDa subunit;SF3b150;Spliceosome-associated protein 145;Splicing factor 3B subunit 2;Uncharacterized protein	0.641507	0.721865	0.851019	0.403485	0.177876	0.376061	0.322376	0.186856	0.548419	0.219606	0.131769	17	19	20	25	19	22	19	16	18	18
P21283;A8MQ60;E7EV59	Uncharacterized protein;Vacuolar proton pump subunit C 1;V-type proton ATPase subunit C 1	NaN	-0.707703	0.298948	0.515562	0.431945	0.28484	-0.791476	-2.94533	-1.25415	-0.320943	0.132408	0	4	1	1	2	2	1	4	1	1
Q9NY27;Q9NY27-3;Q9NY27-2;C9IZ04	Serine/threonine-protein phosphatase 4 regulatory subunit 2;Uncharacterized protein	NaN	1.26673	1.50446	NaN	NaN	1.3038	0.755844	0.00240636	0.918661	0.719626	0.132438	2	2	2	1	1	2	3	2	2	2
O43681;E7EVN0	Arsenical pump-driving ATPase;Arsenite-stimulated ATPase;ATPase ASNA1;hARSA-I;hASNA-I;Transmembrane domain recognition complex 40 kDa ATPase subunit;Uncharacterized protein	NaN	0.317102	0.140018	0.159528	-0.443725	NaN	-0.195417	-0.668874	-0.262017	NaN	0.132643	1	2	3	1	3	0	2	1	1	0
A6NMQ1;P09884	DNA polymerase;DNA polymerase alpha catalytic subunit;DNA polymerase alpha catalytic subunit p180	4.15595	1.03426	-0.15417	1.25545	1.66165	0.411142	0.0432718	0.298657	0.874636	0.286287	0.1329	2	2	3	2	2	2	3	2	3	3
Q13895;F8WBL2	Bystin	NaN	0.287894	-0.219921	0.867153	NaN	NaN	1.16484	1.22595	0.737475	0.505812	0.132943	1	1	1	1	1	1	1	1	1	1
P21980;B4DIT7;F5H6P0;P21980-2;P21980-3;A2A299;A2A2A0;O43548;P49221;O43548-2	cDNA FLJ58187, highly similar to Protein-glutamine gamma-glutamyltransferase 2(EC 2.3.2.13);Fibrinoligase;Prostate transglutaminase;Prostate-specific transglutaminase;Protein-glutamine gamma-glutamyltransferase 2;Protein-glutamine gamma-glutamyltransferase 4;Protein-glutamine gamma-glutamyltransferase 5;Tissue transglutaminase;Transglutaminase 2 (C polypeptide, protein-glutamine-gamma-glutamyltra…	-4.79995	-4.02439	-2.75523	-2.72425	1.0226	-5.10136	-3.76371	-6.09462	-4.25394	-3.37227	0.133185	6	11	2	3	3	4	14	23	15	10
P52888;B3KSE2	cDNA FLJ36073 fis, clone TESTI2019697, highly similar to THIMET OLIGOPEPTIDASE (EC 3.4.24.15);Endopeptidase 24.15;MP78;Thimet oligopeptidase	0.524972	1.97874	0.559983	NaN	NaN	NaN	2.15914	1.38378	1.64352	2.79167	0.133491	3	2	1	1	0	2	1	2	2	1
P42566;B1AUU8;P42566-2;A6NL94	Epidermal growth factor receptor pathway substrate 15;Epidermal growth factor receptor substrate 15;Protein AF-1p;Uncharacterized protein	3.18766	0.106254	0.528545	NaN	-0.137102	-0.102387	-0.527741	-0.531865	-0.117735	0.0600814	0.134238	3	3	2	0	3	5	3	5	3	3
Q7Z6I6;Q7Z6I6-3;Q7Z6I6-2;Q7Z6I6-4;E9PLT5	Rho GTPase-activating protein 30;Rho-type GTPase-activating protein 30;Uncharacterized protein	NaN	-1.14663	-0.358349	-0.0422527	-1.70294	-1.36504	-2.02832	-2.74083	-0.814754	-1.35434	0.134248	1	3	4	2	1	2	2	3	3	4
Q14019	Coactosin-like protein	0.148087	0.00846743	0.190663	0.696318	-1.19728	0.371493	-0.989153	-2.21117	-0.953777	-0.666332	0.136026	10	11	9	11	13	10	12	11	6	6
Q9Y2Q3;Q9Y2Q3-2;E9PFN5;Q9Y2Q3-3;Q9Y2Q3-4;C9JNT3	Glutathione S-transferase kappa 1;Glutathione S-transferase subunit 13;GST 13-13;GST class-kappa;GSTK1-1;Uncharacterized protein	-1.5049	-1.23802	-0.702406	-0.352634	-1.57686	-1.06745	-1.45891	-3.10179	-1.83067	-1.43353	0.136077	3	6	5	3	3	3	5	5	5	4
Q13620;Q13620-1;Q13620-3;A6NE76	Cullin-4B;Uncharacterized protein	-0.045601	0.556985	0.469769	NaN	0.332107	-0.0829699	-0.845759	NaN	0.165294	0.182256	0.136327	6	2	3	1	3	2	2	1	4	3
Q13616;E7EWR0;B3KTW0	cDNA FLJ38844 fis, clone MESAN2003662, highly similar to Cullin-1;Cullin-1;Uncharacterized protein	0.655374	0.996503	0.72392	1.48512	1.37236	NaN	0.770483	0.426508	0.323109	1.0566	0.137186	2	3	3	1	3	1	2	3	2	2
Q07960;E9PCG8;E9PNR6	CDC42 GTPase-activating protein;GTPase-activating protein rhoOGAP;p50-RhoGAP;Rho GTPase-activating protein 1;Rho-related small GTPase protein activator;Rho-type GTPase-activating protein 1;Uncharacterized protein	-1.28244	0.0560008	-0.220125	0.453055	-0.819938	-1.03553	-1.14409	-1.29442	-1.95313	-0.00733153	0.138789	2	3	2	1	3	3	3	3	4	3
F5H4L0;Q9BSJ2;F5H4E0;F2Z2B9;B3KTU7	cDNA FLJ38768 fis, clone KIDNE2015313, highly similar to Gamma-tubulin complex component 2;Gamma-ring complex protein 103 kDa;Gamma-tubulin complex component 2;Spindle pole body protein Spc97 homolog	NaN	NaN	0.232399	0.975848	NaN	NaN	-0.776277	NaN	NaN	-0.225441	0.139526	1	1	1	2	1	0	2	1	1	1
P24844;Q9BUF9	20 kDa myosin light chain;MLC-2C;Myosin regulatory light chain 2, smooth muscle isoform;Myosin regulatory light chain 9;Myosin regulatory light chain MRLC1;Myosin regulatory light polypeptide 9;Myosin RLC;Myosin, light chain 9, regulatory;Myosin, light polypeptide 9, regulatory, isoform CRA_c;Regulatory myosin light chain short version	-4.46092	-1.85794	0.485498	NaN	-2.99759	-3.43584	-4.30917	-4.48342	-6.30356	-2.32576	0.140219	6	8	6	3	7	8	9	7	9	5
B5MC40;Q86YP4;Q86YP4-2;B4DKZ7;F5H7D9;C9JJK9;C9JHD7;C9JGN4;C9JMI3;C9JVY3	cDNA FLJ55704, highly similar to Transcriptional repressor p66 alpha;GATA zinc finger domain-containing protein 2A;Transcriptional repressor p66-alpha;Uncharacterized protein	2.12859	NaN	-0.245761	-0.107419	-0.277683	-0.0222412	-2.13254	-2.72665	-0.0513403	-0.166481	0.140221	3	1	2	1	1	3	2	1	2	1
Q14696;B4DW84	cDNA FLJ50892, moderately similar to Mesoderm development candidate 2;LDLR chaperone MESD;Mesoderm development candidate 2;Mesoderm development protein;Renal carcinoma antigen NY-REN-61	NaN	-0.241801	-0.144729	NaN	-0.734156	NaN	-1.73621	-1.63562	-0.834732	-0.302557	0.140993	0	4	3	1	2	1	4	4	3	4
Q9Y376	Calcium-binding protein 39;Protein Mo25	4.28694	1.16267	0.809385	NaN	1.18496	0.795301	0.643754	0.162389	0.807184	0.854365	0.141247	1	3	2	0	2	3	2	1	3	2
P16402	Histone H1.3;Histone H1c	1.27591	-1.62872	-1.87801	-1.3711	-3.22115	-2.81941	-2.95942	-2.76815	-1.82927	-2.64062	0.141786	14	14	14	20	21	14	11	14	14	16
P55795;B4DFK9	cDNA FLJ57964, highly similar to Heterogeneous nuclear ribonucleoprotein H';FTP-3;Heterogeneous nuclear ribonucleoprotein H';Heterogeneous nuclear ribonucleoprotein H2	-1.74695	0.229014	-0.304072	0.0227777	0.141135	-0.000648633	-1.39785	-1.67397	NaN	-2.00325	0.142112	9	10	10	9	8	10	10	10	8	11
P33240;P33240-2;B4DUD5;E9PID8;E7EWR4;Q9H0L4	cDNA FLJ58787, highly similar to Cleavage stimulation factor 64 kDa subunit;CF-1 64 kDa subunit;CF-1 64 kDa subunit tau variant;Cleavage stimulation factor 64 kDa subunit;Cleavage stimulation factor 64 kDa subunit tau variant;Cleavage stimulation factor subunit 2;Cleavage stimulation factor subunit 2 tau variant;TauCstF-64;Uncharacterized protein	1.19396	1.31721	0.467131	0.291078	0.0312378	0.134392	0.365585	0.397027	NaN	-0.526628	0.14272	4	2	3	3	3	4	2	2	1	2
E1P660;O43670;O43670-2;A8MTG3;O43670-3	Uncharacterized protein;Zinc finger protein 207;Zinc finger protein 207, isoform CRA_a	1.42105	0.343199	0.498991	0.229572	-0.324104	0.0538618	0.0334917	-0.536685	0.241052	-0.157288	0.143322	1	1	1	1	1	1	1	1	1	1
P16615;P16615-3;P16615-2;P16615-5;P16615-4;F8VSH0	Calcium pump 2;Calcium-transporting ATPase sarcoplasmic reticulum type, slow twitch skeletal muscle isoform;Endoplasmic reticulum class 1/2 Ca(2+) ATPase;Sarcoplasmic/endoplasmic reticulum calcium ATPase 2	-1.23121	-1.81203	-0.358929	-1.02172	-0.606766	-0.974354	-1.75032	-2.66271	-2.06599	-0.940491	0.143648	12	15	10	11	15	9	15	14	9	10
P07237;E7EPA8;B4DUA5;F5H8J2	cDNA FLJ59430, highly similar to Protein disulfide-isomerase (EC 5.3.4.1);Cellular thyroid hormone-binding protein;p55;Prolyl 4-hydroxylase subunit beta;Protein disulfide-isomerase;Uncharacterized protein	-0.516184	-0.824643	0.0999818	0.159068	0.0407513	0.370294	-1.05298	-2.16582	-2.05339	-0.3816	0.143758	15	21	19	18	12	21	20	20	23	19
Q99729-2;D6RBZ0;Q99729-3;D6RD18;D6R9P3;Q99729;Q99729-4	APOBEC1-binding protein 1;Heterogeneous nuclear ribonucleoprotein A/B;Uncharacterized protein	1.64507	0.0987702	-0.190332	0.593179	0.558247	0.441556	-0.187539	-0.498187	-0.0502204	0.169673	0.145191	5	6	6	7	7	5	6	4	7	6
P17480;E9PKP7;P17480-2;E9PMM2;E9PLT2	Autoantigen NOR-90;Nucleolar transcription factor 1;Uncharacterized protein;Upstream-binding factor 1	0.303648	-0.51693	-1.20192	-0.473085	-0.545692	-0.348129	-0.216191	0.990367	0.502953	-0.420361	0.145736	5	8	7	5	4	6	7	4	4	6
P19087	Guanine nucleotide-binding protein G(t) subunit alpha-2;Transducin alpha-2 chain	NaN	-1.20005	-0.00432012	NaN	NaN	-1.13459	-1.38526	-3.09617	-2.08875	-1.24214	0.146098	3	3	4	2	2	3	3	3	3	3
Q8IWS0;B4E0G4	cDNA FLJ60207, highly similar to PHD finger protein 6;PHD finger protein 6;PHD-like zinc finger protein	0.589128	-0.0129915	0.445636	0.900336	0.858706	-0.585534	-0.321166	1.2958	-0.70158	-0.0936195	0.146387	5	5	5	3	2	6	6	4	5	5
Q96SB4;Q5R363;D6RBF8;C9JQJ0;P78362-2;P78362;E7ETV6;Q9UPE1;Q9UPE1-4;A8MPY5;Q9UPE1-3;A8MPP7;Q9UPE1-2;D6RBM8	Muscle-specific serine kinase 1;Serine/arginine-rich protein-specific kinase 1;Serine/arginine-rich protein-specific kinase 2;Serine/arginine-rich protein-specific kinase 3;Serine/threonine kinase 23, isoform CRA_a;Serine/threonine-protein kinase 23;Serine/threonine-protein kinase SRPK1;Serine/threonine-protein kinase SRPK2;Serine/threonine-protein kinase SRPK3;SFRS protein kinase 1;SFRS protein …	0.115292	0.455465	0.0618831	0.654974	1.18543	0.97353	0.640282	1.04632	0.686549	0.885017	0.147301	3	3	3	3	1	3	2	3	3	2
P99999;C9JFR7;CON__P62894	Cytochrome c;Uncharacterized protein	0.999131	1.02093	2.05656	1.79525	1.66248	2.14405	0.545946	0.0732018	0.584625	0.906638	0.147515	7	5	6	4	6	6	7	7	6	6
P46063;F8WD97;F8WA66;F5H2L2;F5H3W0;F5H4P4;F5GYB7	ATP-dependent DNA helicase Q1;DNA helicase, RecQ-like type 1;DNA-dependent ATPase Q1;RecQ protein-like 1	-1.06689	0.403363	-0.230537	0.556078	-0.0794071	-0.0863475	-0.79349	-0.968963	-0.524778	-0.62793	0.147574	7	7	6	3	4	9	7	7	5	7
Q5SRE5;F8W973;Q5SRE5-2;E9PET9;F2Z376	Nucleoporin NUP188 homolog;Uncharacterized protein	-1.67565	-0.744585	-0.610281	-2.67477	NaN	-0.380218	-0.323794	-0.92497	NaN	-0.750335	0.14761	1	3	3	1	1	2	1	2	1	3
C9JCU7;P52434;C9JLU1;C9JBJ6;C9J413	DNA-directed RNA polymerase II subunit H;DNA-directed RNA polymerases I, II, and III 17.1 kDa polypeptide;DNA-directed RNA polymerases I, II, and III subunit RPABC3;RPB17;RPB8 homolog;Uncharacterized protein	0.179708	1.06512	0.14979	1.16199	0.885481	1.37682	0.852037	1.20636	0.99285	0.927716	0.14763	3	4	2	3	3	4	4	3	4	3
Q5VTL8;Q5VTL8-2	Pre-mRNA-splicing factor 38B;Sarcoma antigen NY-SAR-27	-0.502394	-0.892428	-0.883008	NaN	NaN	NaN	-0.23783	-0.77023	-0.254538	-0.517767	0.147921	1	1	1	1	1	1	1	1	1	1
E9PB61;Q86V81	Ally of AML-1 and LEF-1;bZIP-enhancing factor BEF;THO complex subunit 4;Transcriptional coactivator Aly/REF;Uncharacterized protein	-0.159543	0.705452	0.284396	0.583799	0.156478	0.720638	0.452848	0.210838	1.10856	0.819588	0.148781	5	10	7	8	9	7	9	6	7	8
P50213;P50213-2;B7Z9J8	cDNA, FLJ78862, highly similar to Isocitrate dehydrogenase;cDNA, FLJ78950, highly similar to Isocitrate dehydrogenase;Isocitrate dehydrogenase [NAD] subunit alpha, mitochondrial;Isocitric dehydrogenase subunit alpha;NAD(+)-specific ICDH subunit alpha	1.71256	0.901204	0.854657	0.824032	0.280647	1.19892	0.0334917	0.167684	0.496236	0.200433	0.149014	5	8	6	8	6	8	8	6	7	7
Q9BW27;B4DMQ3;F5H0W7;B4DPW1	85 kDa nucleoporin;cDNA FLJ53138, highly similar to Homo sapiens pericentrin 1 (PCNT1), mRNA;cDNA FLJ59373, highly similar to Homo sapiens pericentrin 1 (PCNT1), mRNA;FROUNT;Nuclear pore complex protein Nup85;Nucleoporin Nup75;Nucleoporin Nup85;Pericentrin-1	1.19829	-0.188578	-0.213101	0.271691	0.846189	0.284609	-0.48448	-0.52745	-0.0833968	0.139662	0.149531	2	3	2	1	2	3	2	3	1	3
O75083;A8MVA9;O75083-3;B4DY05;D6RD66	Actin-interacting protein 1;cDNA FLJ58303, highly similar to WD repeat protein 1;NORI-1;Uncharacterized protein;WD repeat-containing protein 1	-0.771336	-0.758586	0.30676	-0.127598	-1.36237	-0.865352	-1.20274	-1.86371	-0.93922	-0.667009	0.150591	11	16	10	14	14	17	17	18	12	13
Q9BUH6;Q9BUH6-2	Uncharacterized protein C9orf142	-0.281059	-1.23919	0.335741	NaN	-2.29191	-1.52091	-2.23128	-2.22103	-0.834472	-2.41082	0.151298	2	4	2	1	2	2	5	3	1	2
Q9H1E3;Q9H1E3-2	Nuclear ubiquitous casein and cyclin-dependent kinases substrate;P1	1.44178	-0.989617	0.622299	-0.428096	-1.43057	-0.447236	-1.63362	-1.40591	-0.709729	-1.09505	0.152476	8	13	10	12	14	10	13	11	12	12
O00629	Importin alpha Q1;Importin subunit alpha-4;Karyopherin subunit alpha-4	1.67756	0.217197	-0.0488461	0.232682	0.212679	0.401998	-0.116748	-0.822006	-0.400276	0.23382	0.15317	3	6	4	5	5	4	5	4	6	4
P13796;Q5TBN3;B4DUA0;Q5TBN5	cDNA FLJ52759, highly similar to Plastin-2;LC64P;L-plastin;Lymphocyte cytosolic protein 1;Lymphocyte cytosolic protein 1 (L-plastin);Plastin-2	0.34814	0.125899	0.582291	1.3629	0.470057	0.241032	-0.469763	-1.47958	0.462491	0.646952	0.15343	43	46	44	32	44	43	43	41	40	44
Q9UIJ7;E7ET30;Q9HC01	Adenylate kinase 3;Adenylate kinase 3 alpha-like 1;Adenylate kinase 3, isoform CRA_b;cDNA FLJ40886 fis, clone UTERU2000663, highly similar to GTP:AMP phosphotransferase mitochondrial (EC 2.7.4.10);GTP:AMP phosphotransferase;GTP:AMP phosphotransferase, mitochondrial;Uncharacterized protein	-1.81954	0.375247	NaN	-1.52376	NaN	0.881669	0.547212	NaN	NaN	NaN	0.153532	5	4	0	2	1	2	4	1	0	0
Q9BPX5	Actin-related protein 2/3 complex subunit 5-like protein;Arp2/3 complex 16 kDa subunit 2	NaN	0.621598	NaN	NaN	-0.0321784	-0.107798	-0.805289	-0.866464	0.155227	-0.125521	0.153827	0	2	1	1	2	2	2	1	2	1
A6NHR9;A6NHR9-2;A6NHR9-3	Structural maintenance of chromosomes flexible hinge domain-containing protein 1	-0.205431	0.428455	-0.298387	0.467648	-0.0454978	0.619415	0.31017	1.00263	0.343058	-0.0563642	0.154307	5	10	12	6	8	11	10	9	3	5
C9JWM7;P59998;F8WCF6;E7ETI0;F8WDD7;F6TTL5;F8WE39;F8WDW3	Actin-related protein 2/3 complex subunit 4;Arp2/3 complex 20 kDa subunit;Uncharacterized protein	-1.77708	-0.661793	0.549845	-0.336159	-1.01333	-1.07435	-1.40732	-2.29221	-1.19242	-0.86181	0.154517	8	7	6	9	7	7	7	9	6	7
O60262	Guanine nucleotide-binding protein G(I)/G(S)/G(O) subunit gamma-7	-0.87529	1.54593	-0.312152	0.15499	0.460839	0.128473	1.05311	0.865935	1.62146	1.01169	0.154561	5	4	5	4	5	5	5	4	2	4
P05388;F8VWS0;Q3B7A4;F8VU65;F8VW21;Q8NHW5;F8VZS0;G3V210;F8VRK7;F8VPE8;F8VQY6;F8VS58;F8VWV4;F8W1K8;F8VYN4	60S acidic ribosomal protein P0;60S acidic ribosomal protein P0-like;60S ribosomal protein L10E;RPLP0 protein	-0.049301	-0.489899	-0.182506	-0.102119	0.129982	-0.278678	-0.350236	-0.803708	-0.275571	-0.165731	0.155923	11	12	10	11	10	11	9	11	12	12
O00151	C-terminal LIM domain protein 1;Elfin;LIM domain protein CLP-36;PDZ and LIM domain protein 1	1.03932	0.140551	2.76372	1.53057	0.235592	0.959394	0.135427	-0.823343	0.850692	0.0629422	0.156007	11	11	3	8	9	8	9	9	4	7
P20810-6;P20810-7;E7ESM9;P20810-5;P20810;P20810-2;B7Z574;E9PCH5;P20810-4;E9PDE4;P20810-3;E7EQA0;E7EQ12;E7ES10;E7EVY3;E7EPY6;F8W7E0;D6RC54;E9PSG1;D6RAA8	Calpain inhibitor;Calpastatin;cDNA FLJ56123, highly similar to Calpastatin;Sperm BS-17 component;Uncharacterized protein	0.325528	-0.420688	2.71834	0.273477	-0.508159	-0.0577986	-0.920157	-1.91969	-0.311964	0.158126	0.15609	6	7	5	5	7	4	7	8	7	7
P52907	CapZ alpha-1;F-actin-capping protein subunit alpha-1	0.277162	-0.271574	0.500334	0.427373	-0.667591	-0.438405	-0.401648	-2.05514	-0.406304	0.15583	0.156279	10	13	11	11	12	12	14	12	12	12
P31949	Calgizzarin;Metastatic lymph node gene 70 protein;Protein S100-A11;Protein S100-C;S100 calcium-binding protein A11	-4.06761	-2.58673	-1.25279	-2.0488	-1.73378	-1.88833	-3.48047	-4.5839	-4.36932	-2.7984	0.156936	5	7	5	5	8	4	8	9	6	6
Q10567;Q10567-2;Q10567-3;F8WDL0;C9J1E7	Adapter-related protein complex 1 subunit beta-1;Adaptor protein complex AP-1 subunit beta-1;AP-1 complex subunit beta-1;Beta-1-adaptin;Beta-adaptin 1;Clathrin assembly protein complex 1 beta large chain;Golgi adaptor HA1/AP1 adaptin beta subunit;Uncharacterized protein	-0.761305	-0.983408	-0.597897	-0.980476	-0.70868	-0.737567	-1.1747	-2.30336	-1.16627	-0.882863	0.15706	11	12	13	6	14	9	14	11	8	11
P07339;C9JH19;F8WD96;F8W787	Cathepsin D;Cathepsin D heavy chain;Cathepsin D light chain;Uncharacterized protein	-4.10699	-2.96131	-2.74403	0.347594	-2.51355	-3.2934	-3.84173	-4.79547	-3.35813	-2.96512	0.157285	3	10	7	2	4	9	11	10	11	8
O60216;E5RFZ5;E5RI01;B3KUT8;E5RG18	cDNA FLJ40596 fis, clone THYMU2010831, highly similar to Double-strand-break repair protein rad21 homolog;Double-strand-break repair protein rad21 homolog;Nuclear matrix protein 1;SCC1 homolog;Uncharacterized protein	-0.609759	0.108864	-0.0249845	NaN	-0.288262	NaN	0.143107	0.30915	0.0731657	-0.149351	0.158585	2	3	2	1	2	1	2	2	2	3
Q9BVK6;F8W7F7	Glycoprotein 25L2;Transmembrane emp24 domain-containing protein 9	-1.57848	-1.08812	-0.0474421	-0.169851	-1.19707	-0.846172	-1.26516	-2.03668	-1.76723	-1.0641	0.159039	5	6	4	4	5	4	7	6	6	6
P47755;A8MW68;F8W9N7;B4DG50;C9JUG7;B4DE01;F8WED3	CapZ alpha-2;cDNA FLJ50113, highly similar to F-actin capping protein alpha-2 subunit;cDNA FLJ51827, highly similar to F-actin capping protein alpha-2 subunit;cDNA, FLJ78814, highly similar to F-actin capping protein alpha-2 subunit;F-actin-capping protein subunit alpha-2;Uncharacterized protein	-0.858008	-0.81328	0.684672	0.0359152	-0.698857	-0.401767	-1.03364	-2.84873	-1.35463	-0.281617	0.159356	6	9	6	5	4	8	9	8	9	8
P30047	GTP cyclohydrolase 1 feedback regulatory protein;GTP cyclohydrolase I feedback regulatory protein;p35	NaN	2.38589	NaN	2.43153	1.99222	NaN	1.06763	NaN	0.204241	2.30367	0.159632	2	3	0	2	3	1	1	1	2	1
P50416;P50416-2	Carnitine O-palmitoyltransferase 1, liver isoform;Carnitine O-palmitoyltransferase I, liver isoform;Carnitine palmitoyltransferase 1A	-1.95897	-1.66576	-1.26945	-1.54235	-0.56288	0.215526	-1.26617	-2.07063	0.291226	-0.148138	0.159965	2	4	2	2	4	1	2	3	1	2
A8MWD9;P62308;C9JVQ0;F5H5R7;F5H013;Q49AN9	Sm protein G;Small nuclear ribonucleoprotein G;Small nuclear ribonucleoprotein G-like protein;SNRPG protein;Uncharacterized protein	0.0757902	0.386354	0.20492	0.502502	0.843275	0.634201	0.538959	0.650362	0.697041	0.544631	0.160046	4	3	4	4	4	3	3	2	5	3
C9JS35;Q92890-1;Q92890;A6NJ11;A8MW31;C9JNP9	Ubiquitin fusion degradation protein 1 homolog;Uncharacterized protein	0.229347	1.04683	0.910253	NaN	0.211241	NaN	0.124194	NaN	0.279478	0.0791814	0.160201	1	1	1	1	1	1	1	1	1	1
C9JE52;A8MZ76;Q9UL46	11S regulator complex subunit beta;Activator of multicatalytic protease subunit 2;Proteasome activator 28 subunit beta;Proteasome activator complex subunit 2;Uncharacterized protein	0.494679	0.713967	1.31512	1.24569	1.14899	1.26052	-0.158456	-1.58008	0.246112	1.04238	0.160549	14	16	15	8	14	14	15	17	15	16
P23381;P23381-2;G3V3Y5;G3V3H8;G3V277;G3V456;G3V5U1;G3V227;G3V3P2;G3V423;G3V3X0;G3V2Y7;G3V3S7;G3V5W1;G3V4N8;G3V4C7;G3V2C0;G3V339;G3V313;G3V4S4;G3V3R3;G3V2F2;G3V4N0;G3V4Q0;G3V4A3;P78534;G3V5H5	Interferon-induced protein 53;T1-TrpRS;T2-TrpRS;Tryptophan--tRNA ligase;Tryptophanyl-tRNA synthetase;Tryptophanyl-tRNA synthetase, cytoplasmic	0.0827278	-1.56997	1.26606	-0.320824	1.01867	-0.109135	-1.50008	-4.3121	-1.13857	0.214959	0.16126	10	19	13	14	13	17	19	22	15	9
Q9Y6A5	ERIC-1;Transforming acidic coiled-coil-containing protein 3	2.96484	NaN	0.643204	1.89758	1.25979	0.783968	-0.0223225	0.26858	1.59225	1.42902	0.161587	1	1	2	1	2	2	2	2	1	1
Q10570;E9PIM1	Cleavage and polyadenylation specificity factor 160 kDa subunit;Cleavage and polyadenylation specificity factor subunit 1;Uncharacterized protein	-0.0931109	-0.0941429	0.183223	0.185106	-0.838728	-0.485675	-0.695555	-0.321207	-0.242077	-0.478059	0.161734	3	4	6	5	7	5	3	4	3	4
Q92769;B3KRS5;E5RFP9;E5RG37;E5RH52;E5RHE7;E5RGV4;E5RJ04;E5RFI6;O15379-2;O15379;E7ESJ6;E5RK19	Histone deacetylase;Histone deacetylase 2;Histone deacetylase 3;RPD3-2;SMAP45;Uncharacterized protein	0.0438656	-0.254237	-0.246125	NaN	0.628717	1.48192	0.412708	0.318197	0.427829	0.12318	0.161897	5	5	6	2	4	4	5	5	3	4
E9PK25;P23528;E9PP50;G3V1A4;E9PQB7;E9PS23;E9PLJ3;Q9Y281;G3V5P4;F8WDN3;G3V2U0	18 kDa phosphoprotein;Cofilin, muscle isoform;Cofilin, non-muscle isoform;Cofilin-1;Cofilin-2;Uncharacterized protein	-0.198648	0.530993	0.618881	0.931556	0.339082	0.388173	-0.236257	-1.03005	-0.0896487	0.585373	0.162206	19	18	20	18	18	15	16	21	17	19
A3KN83;A3KN83-2;A3KN83-3;A3KN83-4;F8W8H8;Q9Y2G9;Q9Y2G9-3	Monocyte protein 3;Protein strawberry notch homolog 1;Protein strawberry notch homolog 2	NaN	1.23289	0.559091	NaN	NaN	0.00287194	0.239727	NaN	NaN	NaN	0.162288	1	1	2	1	1	2	1	0	0	1
Q8WVM8;B7Z738;B7Z4U7;B7Z594;B7Z5N7;G3V5F3;G3V4I1;G3V3K9	cDNA FLJ57213, highly similar to Sec1 family domain-containing protein 1;cDNA FLJ58209, highly similar to Sec1 family domain-containing protein 1;cDNA FLJ58612, highly similar to Sec1 family domain-containing protein 1;cDNA FLJ61324, highly similar to Sec1 family domain-containing protein 1;cDNA, FLJ79111, highly similar to Sec1 family domain-containing protein 1;Sec1 family domain containing 1, …	-0.157991	-0.907797	0.285115	NaN	-1.05822	-0.492163	-0.882149	-1.27007	-1.36261	-0.856781	0.164392	4	5	4	1	2	4	5	4	2	3
P21291;E9PP21;B3KVC9;E9PND2;E9PS42	cDNA FLJ16406 fis, clone UTERU2026142, highly similar to Cysteine and glycine-rich protein 1;Cysteine and glycine-rich protein 1;Cysteine-rich protein 1;Uncharacterized protein	-2.98592	-0.0406854	1.84611	0.0535464	-1.24517	-0.657958	-1.91983	-2.64809	-3.05904	-1.10611	0.164447	6	6	3	6	5	5	6	6	6	4
Q14498;Q14498-2;A2RRD3;G3XAC6;E9PCZ6;E1P5S2;Q5QP23;Q5QP21;Q5QP22;A8MYG5;F2Z2Z5;F8WF24;F8WF73;F2Z3E6;Q86U06;Q86U06-2;Q86U06-5;E7EU28;Q86U06-4;Q86U06-3	cDNA FLJ59214, highly similar to RNA-binding region-containing protein 2;Hepatocellular carcinoma protein 1;Probable RNA-binding protein 23;RBM39 protein;RNA binding motif protein 39;RNA-binding motif protein 23;RNA-binding motif protein 39;RNA-binding protein 39;RNA-binding region (RNP1, RRM) containing 2, isoform CRA_b;RNA-binding region-containing protein 2;RNA-binding region-containing protei…	0.581463	-0.165055	-0.293797	0.38683	-0.0312057	0.492532	0.470792	0.395386	0.151154	0.3255	0.165358	5	6	7	4	6	4	4	5	6	6
B1AKJ5;O43847-2;O43847;F5H6R2;G3V1R5;E9PHF8;F5H7V1	Nardilysin;Nardilysin (N-arginine dibasic convertase);Nardilysin (N-arginine dibasic convertase), isoform CRA_d;N-arginine dibasic convertase;Uncharacterized protein	1.38356	0.384509	0.00218199	NaN	NaN	0.329378	-0.0316133	-1.04226	0.0405801	0.174845	0.165774	3	2	3	1	1	2	2	1	3	2
P29372;P29372-2;Q5J9I4;A2IDA3	3-alkyladenine DNA glycosylase;3-methyladenine DNA glycosidase;ADPG;DNA-3-methyladenine glycosylase;N-methylpurine-DNA glycosylase;Proliferation-inducing protein 11;Proliferation-inducing protein 16	NaN	-1.91275	-0.982778	-1.02149	NaN	-0.808783	-0.939847	NaN	-0.444764	-1.08072	0.166552	1	1	1	2	1	1	1	0	1	1
P51888	Prolargin;Proline-arginine-rich end leucine-rich repeat protein	-7.9825	NaN	NaN	-5.67206	-4.00932	-0.794436	NaN	NaN	-4.03135	NaN	0.167208	17	0	0	1	4	3	0	1	4	1
P18085;C9JPM4;C9JAK5	ADP-ribosylation factor 4;Uncharacterized protein	NaN	0.780183	NaN	0.952629	NaN	0.945411	-0.461296	-1.54651	-1.84919	NaN	0.168608	4	3	2	2	3	3	3	3	3	2
Q6NUK1;Q6NUK1-2	Calcium-binding mitochondrial carrier protein SCaMC-1;Mitochondrial ATP-Mg/Pi carrier protein 1;Mitochondrial Ca(2+)-dependent solute carrier protein 1;Small calcium-binding mitochondrial carrier protein 1;Solute carrier family 25 member 24	NaN	-2.23761	-0.677416	NaN	-1.67278	-1.80235	-2.22485	-3.74101	-2.58349	-1.83061	0.168864	1	4	2	1	1	2	3	3	3	4
E9PK91;Q9NYF8-3;E9PKI6;E9PQN2;E9PK09;E9PJA7	Uncharacterized protein	NaN	NaN	0.848508	0.213347	0.608575	0.11044	0.140351	NaN	NaN	NaN	0.169224	6	12	10	8	6	11	9	8	8	10
P04080	CPI-B;Cystatin-B;Liver thiol proteinase inhibitor;Stefin-B	-1.28172	-0.577547	0.144648	0.0253887	0.311647	0.437399	-1.46868	-2.43941	-2.71018	-0.285528	0.169326	5	5	5	6	4	4	5	5	5	4
Q9BSJ8-2;Q9BSJ8;B3KY56;F8VZB1	cDNA FLJ46898 fis, clone UTERU3022168, highly similar to Protein FAM62A;Extended synaptotagmin-1;Membrane-bound C2 domain-containing protein	-1.21273	-0.850608	0.592204	-0.868994	-1.30235	-1.06159	-1.66361	-1.36493	-1.04851	-1.22556	0.169627	9	17	10	13	13	16	17	14	9	10
P02545-2;Q3BDU5;Q5TCI8	Lamin A/C;Rhabdomyosarcoma antigen MU-RMS-40.12	-4.48996	-4.6928	-2.74042	NaN	-4.79896	NaN	-4.06303	-6.30119	-5.91994	-4.83117	0.169818	43	30	9	18	29	36	32	22	32	34
Q99598;Q5VVQ1	Translin-associated factor X;Translin-associated protein X	1.42049	1.93854	1.25135	NaN	NaN	1.56291	0.953314	0.999665	0.701809	1.43439	0.170873	2	3	3	1	0	5	2	4	1	2
Q9UGP4;C9JRJ5	LIM domain-containing protein 1;Uncharacterized protein	NaN	-2.0477	NaN	NaN	-0.6945	0.839368	NaN	NaN	-0.109845	-0.705669	0.170898	1	1	1	1	1	1	1	1	2	2
P28072	Macropain delta chain;Multicatalytic endopeptidase complex delta chain;Proteasome delta chain;Proteasome subunit beta type-6;Proteasome subunit Y	-0.619886	2.14939	1.71015	2.0009	3.01711	3.02629	2.85868	2.15943	1.77881	3.61542	0.17127	3	3	3	3	3	2	3	3	3	3
Q9NZB2-6;Q9NZB2;Q9NZB2-4;Q9NZB2-5;Q9NZB2-2	Constitutive coactivator of PPAR-gamma-like protein 1;Oxidative stress-associated Src activator;Protein FAM120A	NaN	NaN	0.547949	-0.672339	-0.877189	0.770565	0.66683	0.0480164	NaN	NaN	0.17183	0	1	2	2	2	4	3	2	1	1
P11413-2;P11413-3;P11413;E9PDV8;E7EUI8;E7EM57;E9PD92	Glucose-6-phosphate 1-dehydrogenase;Uncharacterized protein	0.243044	-0.062055	0.656974	0.766571	0.391258	0.241866	-0.549239	-1.47996	-0.582176	1.01437	0.17187	4	3	3	3	4	5	6	5	2	2
Q562R1	Beta-actin-like protein 2;Kappa-actin	-2.2096	-1.17199	-1.02964	-0.672921	-2.12131	-1.88828	-1.69695	-3.11381	-2.02421	-1.57016	0.172437	13	12	12	15	15	13	12	14	12	12
O76094;D6RDY6	Signal recognition particle 72 kDa protein;Uncharacterized protein	0.0918868	1.85175	0.902151	0.750978	0.431681	0.382562	-0.226885	0.755979	0.418239	0.176104	0.173287	4	3	2	2	2	5	2	4	2	3
P20036;E9PHT7;F6Q3Q2;F6UHJ8	DP(W3);DP(W4);HLA class II histocompatibility antigen, DP alpha 1 chain;HLA-SB alpha chain;MHC class II DP3-alpha;MHC class II DPA1;Uncharacterized protein	NaN	-1.87592	-2.35882	NaN	NaN	-3.13595	-2.41192	-3.66168	NaN	-2.4219	0.173576	1	3	2	2	1	3	3	2	2	3
Q96N66;Q96N66-2;Q96N66-3	1-acylglycerophosphatidylinositol O-acyltransferase;Bladder and breast carcinoma-overexpressed gene 1 protein;Leukocyte receptor cluster member 4;Lysophosphatidylinositol acyltransferase;Lysophospholipid acyltransferase 7;Membrane-bound O-acyltransferase domain-containing protein 7	NaN	-1.41822	NaN	-0.428878	NaN	NaN	-1.42289	-2.84136	-1.96397	NaN	0.173631	1	1	1	1	1	1	1	1	1	1
P61964	BMP2-induced 3-kb gene protein;WD repeat-containing protein 5	0.521073	0.0285621	-0.797463	0.0987043	-0.428709	0.116823	0.280773	0.509922	0.133681	0.159144	0.175092	2	3	2	3	3	3	1	1	1	2
Q9UKX7;Q9UKX7-2;E9PH35;B4E2D3	50 kDa nucleoporin;cDNA FLJ54237, highly similar to Nucleoporin 50 kDa;Nuclear pore complex protein Nup50;Nuclear pore-associated protein 60 kDa-like;Nucleoporin Nup50;Uncharacterized protein	NaN	NaN	1.51103	0.1342	NaN	0.20297	-0.38844	-0.170553	NaN	-2.1008	0.175503	2	1	1	2	1	4	3	2	1	1
Q5H9R7;Q5H9R7-2;Q5H9R7-6;E9PKF6;Q5H9R7-4;Q5H9R7-3;Q5H9R7-5;E9PQP7;E9PNN8;E9PKG4;E9PJD8	SAPS domain family member 3;Serine/threonine-protein phosphatase 6 regulatory subunit 3;Sporulation-induced transcript 4-associated protein SAPL;Uncharacterized protein	NaN	0.477465	0.842414	0.970268	0.431239	0.553244	0.61194	0.442483	-0.598543	0.305279	0.175867	1	3	2	2	2	4	2	2	2	3
Q8IYT4;Q8IYT4-2;F8WBL0	Katanin p60 ATPase-containing subunit A-like 2;p60 katanin-like 2	NaN	-0.90068	NaN	-0.647901	-1.16791	-0.931173	-1.1297	-1.89663	-1.81928	-1.02129	0.175904	1	1	1	1	1	1	1	1	1	1
P11279;B4DWL3	CD107 antigen-like family member A;cDNA FLJ57633, highly similar to Lysosome-associated membrane glycoprotein 1;Lysosome-associated membrane glycoprotein 1	-2.15473	-2.44735	-0.917976	-1.81352	-2.22188	-1.8211	-2.31957	-3.93182	-2.99999	-1.98052	0.17601	3	3	2	3	3	2	2	3	5	3
P49247	Phosphoriboisomerase;Ribose-5-phosphate isomerase	0.639264	2.06997	NaN	NaN	-1.83001	1.98611	1.52465	0.872337	1.92078	1.87873	0.17623	4	6	1	0	2	3	5	4	2	3
O75874	Cytosolic NADP-isocitrate dehydrogenase;IDP;Isocitrate dehydrogenase [NADP] cytoplasmic;NADP(+)-specific ICDH;Oxalosuccinate decarboxylase	-0.539076	0.204121	0.109622	1.56502	1.03699	-0.85956	-0.641407	-1.67699	NaN	1.10122	0.177248	6	3	1	3	1	4	6	3	0	3
P62857	40S ribosomal protein S28	0.6835	0.036026	1.0924	0.285507	0.587356	0.590692	0.195749	-0.263919	0.328239	0.154937	0.177763	9	6	6	10	10	8	8	7	9	10
Q9BXW7;Q9BXW7-2;A8MYZ9	Cat eye syndrome critical region protein 5;Uncharacterized protein	-0.496439	1.35529	-0.0510982	0.48257	NaN	2.24472	1.1613	0.317258	1.00688	NaN	0.177852	4	3	3	2	2	2	3	2	2	0
E9PNQ8;P04216;E9PIM6	CDw90;Thy-1 antigen;Thy-1 membrane glycoprotein;Uncharacterized protein	-5.45495	-2.15681	NaN	NaN	-3.61313	NaN	-4.69044	-5.44261	-7.29065	-4.44636	0.178534	2	1	0	2	2	1	3	3	3	3
Q9NRN7;E9PLW6;E9PNF3	4'-phosphopantetheinyl transferase;Alpha-aminoadipic semialdehyde dehydrogenase-phosphopantetheinyl transferase;L-aminoadipate-semialdehyde dehydrogenase-phosphopantetheinyl transferase;LYS5 ortholog;Uncharacterized protein	0.175797	2.56683	0.761182	NaN	0.618294	2.30175	2.06358	1.21367	1.21787	2.50684	0.179401	2	3	3	1	2	3	3	4	3	2
P55957-2;P55957;P55957-4	BH3-interacting domain death agonist;BH3-interacting domain death agonist p11;BH3-interacting domain death agonist p13;BH3-interacting domain death agonist p15;p11 BID;p13 BID;p15 BID;p22 BID	2.08706	0.218119	2.2838	NaN	2.76459	1.59974	-1.55828	-3.32826	2.09416	NaN	0.180329	3	5	3	0	3	2	4	4	3	2
Q96A49	Synapse-associated protein 1	NaN	1.83297	0.861906	NaN	NaN	0.885336	0.0681925	0.556539	1.01355	1.07709	0.180927	2	2	2	0	1	2	3	1	2	3
P04844;Q5JYR6;A6NKT1;Q5JYR7;Q5JYR4;F2Z3K5	cDNA FLJ38924 fis, clone NT2NE2011896, highly similar to Dolichyl-diphosphooligosaccharide--protein glycosyltransferase 63 kDa subunit (EC 2.4.1.119);Dolichyl-diphosphooligosaccharide--protein glycosyltransferase 63 kDa subunit;Dolichyl-diphosphooligosaccharide--protein glycosyltransferase subunit 2;RIBIIR;Ribophorin II;Ribophorin II, isoform CRA_a;Ribophorin II, isoform CRA_d;Ribophorin-2;Unchar…	-0.914292	-1.58508	-0.205404	-0.751281	-1.14324	-0.902727	-1.35216	-1.82444	-1.79029	-0.936786	0.181582	4	9	6	9	8	8	9	8	9	9
Q92882	Osteoclast-stimulating factor 1	-0.356927	-0.214897	-0.469715	NaN	-1.11524	-0.127893	-1.25645	-2.57321	-1.27006	-1.00739	0.181684	2	3	3	1	3	3	3	3	2	3
P11177;B4DDD7;P11177-2;C9J634;F8WF02	cDNA FLJ52988, highly similar to Pyruvate dehydrogenase E1 component subunit beta, mitochondrial (EC 1.2.4.1);Pyruvate dehydrogenase E1 component subunit beta, mitochondrial;Uncharacterized protein	0.154119	-0.0373834	0.735279	0.417716	-0.201845	0.114091	-0.160981	-0.681861	-0.207908	0.290361	0.182061	8	11	10	9	8	10	11	10	11	10
P06493;P06493-2;E5RIU6;Q9NYV4;Q9NYV4-2;E7EUM9;Q9NYV4-3;B7Z8T0;A8K1U6;Q00537;Q07002-3;Q00536;Q07002-2;Q07002;F5H6Z0;O94921;O94921-2;F5H203;Q96Q40;F8W6H8;O94921-3;Q96Q40-3;E5RGN0;Q96Q40-4;Q96Q40-2;E7EUK8;P11802;F8VZ51;F8VWX7;F8VTV8;F8VZZ0;B4DNF9;F8VYH9;B3KX76;F8VXD2;G3V317	Amyotrophic lateral sclerosis 2 chromosomal region candidate gene 7 protein;Cdc2-related kinase, arginine/serine-rich;cDNA FLJ44931 fis, clone BRAMY3015799, highly similar to Serine/threonine-protein kinase PCTAIRE-3 (EC 2.7.11.22);cDNA FLJ56198, highly similar to Serine/threonine-protein kinase PCTAIRE-1 (EC 2.7.11.22);cDNA FLJ60730, highly similar to Cell division protein kinase 4 (EC 2.7.11.22…	1.70663	-0.685868	-0.280152	1.22567	-1.9515	0.804287	0.596728	0.741956	1.26088	1.65148	0.182334	4	6	5	4	3	5	5	4	3	4
P43686;P43686-2	26S protease regulatory subunit 6B;26S proteasome AAA-ATPase subunit RPT3;MB67-interacting protein;MIP224;Proteasome 26S subunit ATPase 4;Tat-binding protein 7	0.667014	0.448711	0.472718	0.876764	0.659844	0.908797	-0.086404	-0.14825	0.316789	0.572526	0.182424	9	7	7	10	9	6	8	8	6	7
Q07507	Dermatopontin;Tyrosine-rich acidic matrix protein	-8.5882	NaN	NaN	NaN	-5.30506	NaN	-4.96352	NaN	-5.05461	-2.79564	0.182998	5	0	0	2	3	3	2	1	3	2
O95456;O95456-2;F8WBH7	Chromosome 21 leucine-rich protein;Down syndrome critical region protein 2;Proteasome assembly chaperone 1	0.466788	1.66481	1.02978	2.53599	0.19917	2.57876	1.46826	1.57631	1.46984	2.28422	0.18673	5	4	3	1	3	2	4	4	4	3
Q8NBS9;Q86UY0;B2RDM2	cDNA, FLJ96678, Homo sapiens thioredoxin domain containing 5 (TXNDC5), mRNA;Endoplasmic reticulum resident protein 46;HCG1811539, isoform CRA_b;Thioredoxin domain-containing protein 5;Thioredoxin-like protein p46;TXNDC5 protein	-1.01915	0.299692	-1.9114	-0.502449	-0.218634	-0.886013	-2.1104	-0.723303	-2.37935	-0.941365	0.187157	5	6	8	4	5	7	8	6	7	5
P06753-2;P06753-3;Q5VU66;Q5VU59;Q5VU61;Q5VU72;Q8NAG3;D6R904;Q5VU63;D6RFM2	cDNA FLJ35393 fis, clone SKNSH2000971, highly similar to TROPOMYOSIN, CYTOSKELETAL TYPE;Tropomyosin 3;Tropomyosin 3, isoform CRA_a;Uncharacterized protein	-1.30579	-0.90928	1.3429	-0.600887	-1.50667	-0.928702	-1.60122	-2.42325	-1.09885	-1.09492	0.187238	34	35	28	30	32	35	36	34	31	35
E9PDL9;B5M453;Q9Y6M7;E9PFN4;E9PGC1;D3K174;B2CI53;C9JXL3;B5M452;Q9Y6M7-2;C9JRP1;Q9Y6M7-3;Q9Y6M7-4;B6DY52;B6DY53;F8W7E6;Q9Y6M7-5	Sodium bicarbonate cotransporter 2;Sodium bicarbonate cotransporter 2b;Sodium bicarbonate cotransporter 3;Solute carrier family 4 member 7;Solute carrier family 4 sodium bicarbonate cotransporter member 7;Solute carrier family 4 sodium bicarbonate cotransporter member 7 truncated type 4 variant;Solute carrier family 4 sodium bicarbonate cotransporter member 7 type 1 variant;Solute carrier family …	2.99548	NaN	1.56577	NaN	NaN	0.64	NaN	1.01056	NaN	NaN	0.187545	4	1	2	1	0	3	1	2	1	1
Q13200;F5GZ16;E7EW34;E9PCS3;C9JPC0;F8WBS8	26S proteasome non-ATPase regulatory subunit 2;26S proteasome regulatory subunit RPN1;26S proteasome regulatory subunit S2;26S proteasome subunit p97;Protein 55.11;Tumor necrosis factor type 1 receptor-associated protein 2;Uncharacterized protein	0.374406	0.598082	0.52895	0.533786	0.683738	0.662524	0.0377464	-0.603451	0.329867	0.595194	0.187675	20	18	17	11	16	13	17	17	15	21
Q6IBS0;D6RG15	A6-related protein;Protein tyrosine kinase 9-like;Twinfilin-1-like protein;Twinfilin-2;Uncharacterized protein	-1.84748	-0.674325	0.115699	-0.090359	-0.802676	-0.709664	-1.27168	-2.22523	-1.29692	-0.89738	0.188394	7	10	7	4	9	8	9	7	7	6
Q9Y5M8;C9J5Z8	Protein APMCF1;Signal recognition particle receptor subunit beta;Uncharacterized protein	-1.07494	-0.505801	-0.307483	1.95383	-0.904516	-0.349977	-1.13318	-1.4766	-1.13941	-0.899235	0.188503	4	6	5	3	4	4	4	4	5	5
Q9BWD1;B7Z233	Acetyl-CoA acetyltransferase, cytosolic;Acetyl-CoA transferase-like protein;cDNA FLJ53975, highly similar to Acetyl-CoA acetyltransferase, cytosolic (EC 2.3.1.9);Cytosolic acetoacetyl-CoA thiolase	0.979953	3.34747	2.96922	3.08052	3.08154	2.24784	1.9767	1.7531	1.93446	2.34645	0.188985	9	5	2	3	8	3	3	3	3	3
P30508;Q07000;E9PLQ4	HLA class I histocompatibility antigen, Cw-12 alpha chain;HLA class I histocompatibility antigen, Cw-15 alpha chain;MHC class I antigen Cw*12;MHC class I antigen Cw*15;Uncharacterized protein	-3.6822	-3.87673	-1.95285	-3.90022	-4.31636	-4.04242	-4.80026	-5.4189	-3.15898	-4.3145	0.189453	7	13	7	13	13	10	14	10	9	14
Q9UN37	Protein SKD2;Vacuolar protein sorting-associated protein 4A;VPS4-1	NaN	-0.258524	NaN	-0.4105	-0.448701	-0.666768	-0.745751	-2.41033	NaN	NaN	0.189714	2	2	1	2	2	2	2	1	0	0
P33241;E9PFP3;E7EMG9;E9PBV6;E9PBD8;C9JU59;C9JKF7;C9JDV1	47 kDa actin-binding protein;52 kDa phosphoprotein;Lymphocyte-specific antigen WP34;Lymphocyte-specific protein 1;Uncharacterized protein	3.26042	-1.71305	2.82713	-1.38373	-2.27915	-2.67822	-1.29406	-2.27993	-0.641931	-1.33251	0.190637	4	11	6	11	9	9	9	7	11	10
Q14157;F8W726;Q14157-3;Q14157-1;Q14157-4;Q5VU77;Q5VU78;Q5VU79;Q5VU80;Q5VU81;F5GY23;C9JD99	Protein NICE-4;Ubiquitin associated protein 2-like;Ubiquitin-associated protein 2-like;Uncharacterized protein	1.16385	0.014711	0.653915	-0.462711	-0.963534	0.0418642	-0.183646	-2.52644	-0.682554	-0.491247	0.190718	4	4	4	5	3	3	5	2	4	2
P46060;F8W7I9;B0QYT4;B0QYT5;B0QYT6	Ran GTPase activating protein 1;Ran GTPase-activating protein 1	0.0676137	0.0675475	-1.61638	-0.240646	-0.436592	0.0734154	-0.359158	-0.147154	0.317844	0.395473	0.191378	5	3	9	2	3	6	3	5	2	2
Q9NPA8;G3V117;E5RHX8;E5RJ84;E5RHT9;E5RI00	Enhancer of yellow 2 transcription factor homolog;Uncharacterized protein	1.95585	0.793997	0.753754	0.527007	0.983307	0.29464	0.619186	0.381574	0.457711	1.1674	0.191568	1	3	3	3	3	2	3	3	2	2
D6RGD3;E7ESQ0;E7ERV7;Q9Y3C1;D6RIC3	HBV pre-S2 trans-regulated protein 3;Nucleolar protein 16;Uncharacterized protein	-0.766312	0.351829	0.35596	0.161117	NaN	2.40498	0.417169	0.710748	0.186248	0.21263	0.191748	2	2	1	2	1	1	2	2	1	2
F5GX82;O94915;F2Z2S2;Q5TBA9;E7EMH8;D6RJI4;O94915-2	ALL1-fused gene from chromosome 4p12 protein;Protein furry homolog;Protein furry homolog-like;Uncharacterized protein	NaN	0.168344	1.59375	NaN	NaN	-0.0232434	-0.0438223	-0.888743	NaN	0.560045	0.191906	1	2	3	1	1	1	1	1	1	2
Q02218;E9PCR7;E9PDF2;E9PBM1;F5H801;E9PFG7;Q9ULD0;Q9ULD0-2;Q9ULD0-3;Q96DD3;C9J4G7	2-oxoglutarate dehydrogenase complex component E1;2-oxoglutarate dehydrogenase complex component E1-like;2-oxoglutarate dehydrogenase, mitochondrial;2-oxoglutarate dehydrogenase-like, mitochondrial;Alpha-ketoglutarate dehydrogenase;Alpha-ketoglutarate dehydrogenase-like;Oxoglutarate (Alpha-ketoglutarate) dehydrogenase (Lipoamide);Oxoglutarate (Alpha-ketoglutarate) dehydrogenase (Lipoamide), isofo…	-1.12156	-1.24645	0.287031	-0.768788	-1.22939	-0.857082	-1.3865	-1.41574	-1.16218	-1.46603	0.192153	11	16	8	8	11	7	15	9	10	13
Q92979	18S rRNA (pseudouridine-N1-)-methyltransferase NEP1;18S rRNA Psi1248 methyltransferase;Nucleolar protein EMG1 homolog;Protein C2f;Ribosomal RNA small subunit methyltransferase NEP1;Ribosome biogenesis protein NEP1	-0.534736	0.713151	0.108674	0.332123	0.774846	0.502814	0.853208	0.970031	0.557282	0.376216	0.192884	4	4	3	3	4	3	4	2	2	4
Q9NZM1;Q9NZM1-6;F8W8J4;Q9NZM1-3;Q9NZM1-2;C9JCN0;Q9NZM1-5;Q9NZM1-7;Q9NZM1-8;Q9NZM1-4	Fer-1-like protein 3;Myoferlin;Uncharacterized protein	NaN	-2.69564	-0.661024	-2.92864	-3.76228	NaN	-3.66641	-4.81198	-3.53978	-2.67044	0.19301	2	8	3	5	3	0	15	38	31	2
O43617;A6NDN0;A6NKE1	BET3 homolog;Trafficking protein particle complex 3, isoform CRA_a;Trafficking protein particle complex subunit 3;Uncharacterized protein	0.598784	0.326316	0.605124	0.316751	0.294486	0.561385	-0.139189	-1.0348	0.040438	0.566587	0.193399	2	3	3	2	4	5	4	4	2	4
G3V1X3;Q8WUH1	Protein Churchill	1.06002	1.26974	0.399891	0.648849	0.592572	0.616568	-0.233691	-0.307783	0.334278	1.23931	0.194101	1	1	1	1	1	1	1	1	1	1
P63220;Q8WVC2;Q9BYK1;Q13666;Q9BYK2	40S ribosomal protein S21;Ribosomal protein S21;Ribosomal protein S21, isoform CRA_c	0.182643	0.0244866	0.786035	0.255241	1.12497	0.243296	0.0551501	-0.274216	0.299798	0.37018	0.194312	8	7	7	7	8	7	8	7	7	8
P14625;E9PEX3;Q96GW1;Q58FF3;F8W026	94 kDa glucose-regulated protein;Endoplasmin;gp96 homolog;Heat shock protein 90 kDa beta member 1;HSP90B1 protein;Putative endoplasmin-like protein;Putative heat shock protein 90 kDa beta member 2;Tumor rejection antigen 1;Uncharacterized protein	-0.581623	-1.14978	0.118391	-0.216306	-0.0612975	0.0576583	-1.02959	-2.18844	-1.40989	-0.473868	0.19544	37	41	39	31	35	35	41	40	41	40
B7WNH4;Q9BQ49;E9PLH2;E9PNA8;E9PP42	Uncharacterized protein;UPF0608 protein C19orf42	NaN	-0.633908	NaN	0.33778	NaN	-0.935048	NaN	-1.50453	-0.543587	NaN	0.196086	0	2	1	2	1	2	1	2	2	1
Q7Z2W4;C9J6P4;Q7Z2W4-2;F5H1W0;Q7Z2W4-3;Q7Z2W4-4;Q7Z2W4-5	Uncharacterized protein;Zinc finger antiviral protein;Zinc finger CCCH domain-containing protein 2;Zinc finger CCCH-type antiviral protein 1	3.14573	0.0269859	0.539737	0.141123	-0.0296264	0.189933	-0.311261	-0.714833	0.340291	-0.128315	0.196729	4	4	4	6	3	6	5	4	4	4
P62877	E3 ubiquitin-protein ligase RBX1;Protein ZYP;Regulator of cullins 1;RING finger protein 75;RING-box protein 1	-0.230021	-0.0262947	0.838745	0.486839	1.01544	1.53741	1.22278	0.705296	NaN	0.284887	0.197231	3	1	3	2	3	3	3	2	1	2
Q7Z5K2-3;E9PH12;Q7Z5K2-2;Q7Z5K2;Q8WVX6	Friend of EBNA2 protein;Uncharacterized protein;WAPAL protein;Wings apart-like homolog (Drosophila);Wings apart-like protein homolog	NaN	0.141644	0.702277	0.515678	0.85759	0.588725	0.0599756	0.194108	0.045685	0.536716	0.197917	1	3	2	2	2	2	2	2	3	1
P25774;B4DWC9	Cathepsin S;cDNA FLJ50259, highly similar to Cathepsin S (EC 3.4.22.27)	NaN	-1.9872	-0.246904	-1.04198	NaN	NaN	-1.84064	-2.93704	-2.0483	-1.14158	0.198454	1	3	2	2	0	1	3	3	2	2
Q9H6T3;Q9H6T3-2	RNA polymerase II-associated protein 3	-1.81917	0.681772	-0.228552	1.59043	NaN	2.00842	0.793616	NaN	NaN	1.40597	0.198569	3	2	3	2	0	3	2	0	1	2
Q5VU58	Tropomyosin 3;Tropomyosin 3, isoform CRA_b	1.62171	-0.928242	1.51941	-0.275772	-2.08522	-0.781709	-0.909567	-1.83914	-0.413039	-1.53118	0.198753	32	32	26	29	29	32	33	31	29	32
Q96I36	Uncharacterized protein C12orf62	NaN	-0.0379333	-1.95937	0.0122039	-0.448571	NaN	-2.17888	-1.31636	NaN	NaN	0.19931	1	1	1	2	1	1	1	2	2	0
P35244;B5MC59	Replication factor A protein 3;Replication protein A 14 kDa subunit;Replication protein A3, 14kDa, isoform CRA_a;Uncharacterized protein	-2.09612	0.0702286	-0.0670546	-0.453252	NaN	1.12382	0.219326	-0.241945	NaN	NaN	0.199505	3	2	2	3	0	5	4	4	1	2
Q9UHV5;F8W8L4;Q9UHV5-3;F5H2D5;Q9UHV5-2	Link guanine nucleotide exchange factor II;Rap guanine nucleotide exchange factor-like 1	-8.16318	-3.05882	-2.33093	-4.79395	-5.91758	NaN	-2.27034	-4.68419	NaN	-0.469649	0.199514	1	1	1	1	1	1	1	1	1	1
Q14697;Q14697-2;F5H6X6;E9PKU7;E9PNH1;E9PRF8	Alpha-glucosidase 2;Glucosidase II subunit alpha;Neutral alpha-glucosidase AB;Uncharacterized protein	0.0874137	-0.0542475	0.372859	0.390126	-0.0392505	0.541479	-0.324638	-0.917831	-0.596708	0.124876	0.199927	23	24	23	23	24	15	24	25	24	25
O60234	Glia maturation factor gamma	0.0302353	0.352353	0.614882	0.597791	0.317481	0.768167	-0.321992	-1.03714	0.387631	-0.170507	0.200619	5	6	4	4	6	5	6	6	4	4
Q96HE7;G3V3E6;G3V5B3;Q86YB8;G3V2H0	Endoplasmic oxidoreductin-1-like protein;Endoplasmic oxidoreductin-1-like protein B;ERO1-like protein alpha;ERO1-like protein beta;Oxidoreductin-1-L-alpha;Oxidoreductin-1-L-beta	0.596696	0.652084	1.12235	1.90114	1.20238	1.27916	0.461128	-0.675324	-0.0490258	1.31799	0.200854	3	4	2	2	3	5	4	3	3	2
Q9P2R7;Q9P2R7-2;F5GXC8;F5H5G8;F5H5Q7;Q5T9Q8	ATP-specific succinyl-CoA synthetase subunit beta;Renal carcinoma antigen NY-REN-39;Succinate-CoA ligase, ADP-forming, beta subunit;Succinyl-CoA ligase [ADP-forming] subunit beta, mitochondrial;Succinyl-CoA synthetase beta-A chain	-0.575835	0.439458	-0.295606	NaN	0.568952	1.28183	0.744136	-0.295918	NaN	0.923226	0.201441	6	4	3	1	3	3	3	2	1	1
Q3KQS4;P46087;P46087-2;Q05BA7;F5GYR3;F5H5X6;F5H709;F5GWB7;F5H8G6;F5H359	NOP2 protein;Nucleolar protein 1;Nucleolar protein 2 homolog;Proliferating-cell nucleolar antigen p120;Proliferation-associated nucleolar protein p120;Putative ribosomal RNA methyltransferase NOP2	0.942087	1.03981	-0.165998	-0.019957	1.31098	0.90406	1.48252	1.29931	1.29141	0.526883	0.201534	9	10	10	8	8	10	5	7	7	6
O14617-5;O14617-2;O14617;O14617-4;E7EMM2;O14617-3	Adapter-related protein complex 3 subunit delta-1;AP-3 complex subunit delta;AP-3 complex subunit delta-1;Delta-adaptin;Uncharacterized protein	-1.46563	-0.8474	-0.491781	0.187366	-0.66327	-0.640123	-1.06966	-2.38412	-1.31291	-0.732061	0.202487	2	3	2	1	1	2	1	1	3	2
P27694	Replication factor A protein 1;Replication protein A 70 kDa DNA-binding subunit;Single-stranded DNA-binding protein	1.63072	0.510929	0.0893164	0.720689	-0.0846954	0.978117	0.881029	0.782317	1.13528	1.26089	0.202824	8	5	6	4	8	5	4	6	3	3
P60866;B4DW28;E5RJX2;G3XAN0;E5RIP1	40S ribosomal protein S20;cDNA FLJ58953, highly similar to 40S ribosomal protein S20;Uncharacterized protein	-0.603537	-0.276707	-0.0790038	-0.0980819	0.393523	0.00343454	-0.470642	-0.903996	-0.584475	-0.247886	0.204536	5	7	5	6	5	7	6	5	5	4
F8VTL3;P35580-3;F8W6L6;P35580-2;P35580;E7ERA5	Cellular myosin heavy chain, type B;Myosin heavy chain 10;Myosin heavy chain, non-muscle IIb;Myosin-10;Non-muscle myosin heavy chain B;Non-muscle myosin heavy chain IIb;Uncharacterized protein	-2.35754	-0.377828	0.0169618	1.00226	-0.300956	-1.15846	-1.35051	-1.63216	-3.19065	0.0852241	0.205087	50	50	37	33	42	45	51	49	66	33
Q96K76;E9PM46;Q96K76-2;F5H2L6	Deubiquitinating enzyme 47;Ubiquitin carboxyl-terminal hydrolase 47;Ubiquitin thiolesterase 47;Ubiquitin-specific-processing protease 47;Uncharacterized protein	NaN	1.62447	0.92263	NaN	0.580054	0.319135	0.721793	-0.289857	0.517418	1.16727	0.205124	1	1	2	1	2	4	1	2	1	2
P67936	TM30p1;Tropomyosin alpha-4 chain;Tropomyosin-4	-3.77528	-1.56557	0.937877	-1.22605	-2.69421	-2.16631	-2.5096	-3.55697	-3.55823	-2.34774	0.206598	30	28	18	20	25	29	30	28	28	29
E9PCT1;A9Z1X7;Q8IYB3;Q8IYB3-2;B4DED5	cDNA FLJ57710, highly similar to Serine/arginine repetitive matrix protein 1;Ser/Arg-related nuclear matrix protein;Serine/arginine repetitive matrix 1;Serine/arginine repetitive matrix protein 1;SR-related nuclear matrix protein of 160 kDa;Uncharacterized protein	1.08332	-0.431086	-0.331754	0.451479	-0.21573	0.785931	-0.976017	-1.90657	-0.132441	-0.891487	0.206676	5	6	6	6	6	5	4	4	3	5
P15927-3;P15927-2;P15927;Q5TEJ7	Replication factor A protein 2;Replication protein A 32 kDa subunit;Replication protein A 34 kDa subunit;Replication protein A2, 32kDa	-0.956175	1.37313	0.47975	NaN	NaN	2.52338	0.685439	0.80808	0.863597	1.3562	0.206956	2	3	3	0	1	2	2	2	1	1
O95747;C9JIG9	Oxidative stress-responsive 1 protein;Serine/threonine-protein kinase OSR1;Uncharacterized protein	1.12608	1.06933	1.03954	1.92545	0.889788	1.41675	0.0412183	0.459787	-1.26149	1.61524	0.206987	4	3	3	2	2	5	3	3	1	2
O75832;B1AJY7;B1AJY5;Q8IZK9;B1AJY6	26S proteasome non-ATPase regulatory subunit 10;26S proteasome regulatory subunit p28;cDNA FLJ51868, highly similar to 26S proteasome non-ATPase regulatory subunit10;Gankyrin;Hepatocellular carcinoma-associated protein p28-II;p28(GANK);Proteasome (Prosome, macropain) 26S subunit, non-ATPase, 10	0.100831	0.947351	0.354362	1.84483	NaN	NaN	0.802584	-0.506341	-0.34941	NaN	0.207866	3	3	1	2	1	1	3	2	2	0
Q01433;Q01433-2;E9PNG0;E9PJF6;E9PIJ1;Q01433-4;Q01433-3	AMP deaminase 2;AMP deaminase isoform L;Uncharacterized protein	NaN	1.25461	NaN	NaN	1.04704	1.36385	0.225669	NaN	-0.616664	-0.308565	0.207926	0	2	1	1	2	1	2	1	1	2
Q9ULC4-3;Q9ULC4;Q9ULC4-2	Malignant T cell-amplified sequence 1;Multiple copies T-cell malignancies	-0.626764	1.33064	1.11233	0.969167	1.22433	0.475199	0.356323	-0.182753	0.011799	0.658616	0.208566	4	6	1	3	3	2	5	5	4	4
Q06546	GA-binding protein alpha chain;Nuclear respiratory factor 2 subunit alpha;Transcription factor E4TF1-60	NaN	0.587516	-0.140217	-1.68253	NaN	0.662791	0.424868	NaN	0.704502	NaN	0.209157	1	1	1	2	1	2	1	1	1	1
Q9H299;Q5T123	SH3 domain binding glutamic acid-rich protein like 3;SH3 domain-binding glutamic acid-rich-like protein 3;SH3 domain-binding protein 1	-0.975344	-0.265348	1.52159	0.450872	-0.225154	0.40562	-0.757857	-2.24237	-1.05172	-0.0700882	0.209352	5	6	4	5	7	4	7	5	6	5
P34897;B7Z9F1;Q8N1A5;G3V2Y4;G3V5L0;G3V4W5;G3V540;G3V2W0;G3V2E4;G3V4X0;G3V4T0;G3V3Y8;G3V241;G3V3C6;G3V2Y1;G3V2D2	Glycine hydroxymethyltransferase;Serine hydroxymethyltransferase;Serine hydroxymethyltransferase, mitochondrial;Serine methylase	0.3759	1.22082	0.549945	0.738402	2.06182	1.61955	1.07705	1.20441	1.38702	2.01893	0.209381	17	20	19	15	18	20	19	17	16	15
O15020;O15020-2;A4QPE4	Beta-III spectrin;Spectrin beta chain, brain 2;Spectrin, non-erythroid beta chain 2;SPTBN2 protein	-0.0197486	0.705041	NaN	NaN	0.632636	0.199783	0.00229634	NaN	NaN	0.0492685	0.209606	6	6	4	3	5	4	5	3	1	3
Q9UNH7;B4DJS7;C0H5W9;G3V5X9	cDNA FLJ58001, highly similar to Sorting nexin-6;SNX6 protein;Sorting nexin 6, isoform CRA_a;Sorting nexin 6, isoform CRA_e;Sorting nexin-6;TRAF4-associated factor 2	1.00722	0.258306	0.283556	NaN	NaN	0.748504	-0.182806	-1.7795	-0.574432	0.193861	0.209894	3	3	3	0	1	1	3	5	3	2
Q9Y5S9;Q9Y5S9-2	Binder of OVCA1-1;Ribonucleoprotein RBM8A;RNA-binding motif protein 8A;RNA-binding protein 8A;RNA-binding protein Y14	-0.709689	0.438372	-0.0716198	0.389872	-0.019222	0.596296	0.249543	-0.0554026	0.473161	0.361686	0.210272	7	6	4	6	6	6	5	6	5	5
P08865;C9J9K3;A6NE09;C9JQR9	37 kDa laminin receptor precursor;37/67 kDa laminin receptor;40S ribosomal protein SA;67 kDa laminin receptor;Colon carcinoma laminin-binding protein;Laminin receptor 1;Laminin-binding protein precursor p40;Multidrug resistance-associated protein MGr1-Ag;NEM/1CHD4;Uncharacterized protein	-0.429671	-0.135202	-0.0647316	0.178831	0.218007	-0.00205937	-0.22025	-0.779186	-0.39172	-0.0757104	0.210319	15	16	16	13	12	14	14	13	15	15
Q99460;Q99460-2;C9J9M4;F8WCE3	26S proteasome non-ATPase regulatory subunit 1;26S proteasome regulatory subunit RPN2;26S proteasome regulatory subunit S1;26S proteasome subunit p112;Uncharacterized protein	-0.0467317	0.359155	0.371844	0.499336	0.430534	0.517361	-0.128041	-0.996929	0.0198338	0.313196	0.211109	16	13	13	10	10	9	11	10	14	12
Q9UHV9	Prefoldin subunit 2	-0.140845	1.55384	0.183995	1.8556	2.73005	2.02007	2.04667	1.27398	2.54178	2.19374	0.211604	3	3	1	3	3	3	3	3	2	2
Q2NKX8;B5MDQ0	ATP-dependent helicase ERCC6-like;DNA excision repair protein ERCC-6-like;FLJ20105 protein, isoform CRA_a;PLK1-interacting checkpoint helicase;Tumor antigen BJ-HCC-15;Uncharacterized protein	NaN	0.107124	0.0674674	NaN	NaN	-0.0578719	-1.61411	-1.47903	NaN	-0.183234	0.211761	1	3	2	1	1	1	2	1	1	3
Q9H9B4;D6RFI0;D6RDG7;D6RAE9	Sideroflexin-1;Tricarboxylate carrier protein;Uncharacterized protein	-0.880631	-0.406171	0.017005	-0.0241862	-0.989325	-0.0213827	0.0325876	-0.628821	0.0254433	-0.0305646	0.211897	9	9	9	6	8	9	9	8	5	9
P07384;E9PL37;E9PRM1;E9PQB3;E9PLQ6;E9PSA6;E9PJA6;E9PMC6;E9PLC9;E9PJJ3;E9PLX0;E9PIA9	Calcium-activated neutral proteinase 1;Calpain mu-type;Calpain-1 catalytic subunit;Calpain-1 large subunit;Cell proliferation-inducing gene 30 protein;Micromolar-calpain;Uncharacterized protein	-1.55489	-0.607655	-0.125026	0.0898756	-1.09884	-0.757419	-0.819073	-2.09809	-1.52829	-0.823745	0.212042	8	9	4	4	9	7	6	14	10	8
P84103;B4E241	cDNA FLJ52832, highly similar to Splicing factor, arginine/serine-rich 3;Pre-mRNA-splicing factor SRP20;Serine/arginine-rich splicing factor 3;Splicing factor, arginine/serine-rich 3;Splicing factor, arginine/serine-rich 3, isoform CRA_a	-1.0675	-0.686191	-0.495029	0.0430516	-0.425606	-0.00729091	-0.441634	-0.371407	-0.384474	-0.0541633	0.212427	7	8	8	8	8	5	8	8	7	8
O43633	Charged multivesicular body protein 2a;Chromatin-modifying protein 2a;Putative breast adenocarcinoma marker BC-2;Vacuolar protein sorting-associated protein 2-1	2.56062	-0.68893	0.0589427	NaN	-0.0670181	0.169402	-0.492155	-1.81989	-0.610271	NaN	0.212907	4	3	2	0	2	2	2	2	2	1
Q15102	PAF acetylhydrolase 29 kDa subunit;PAF-AH subunit gamma;Platelet-activating factor acetylhydrolase IB subunit gamma	-4.25572	1.54849	0.0175677	NaN	-0.0962203	2.4771	0.789417	-0.882427	1.07989	1.6956	0.213623	3	5	6	1	2	4	3	2	3	5
Q5TDH0-3;Q5TDH0;Q5TDH0-2	Protein DDI1 homolog 2	NaN	1.03687	-0.154918	1.32539	NaN	0.195605	-1.27462	NaN	0.28032	NaN	0.213667	0	3	2	2	1	2	3	1	1	1
E9PAV3;F8VU71;Q13765;F8VZJ2;F8W0W4;F8VNW4;F8W1N5;Q9BZK3;F8VZ58	Alpha-NAC;Alpha-NAC pseudogene 1;NAC-alpha pseudogene 1;Nascent polypeptide-associated complex subunit alpha;Putative nascent polypeptide-associated complex subunit alpha-like protein;Uncharacterized protein	1.17796	0.373594	0.826282	0.585901	1.04859	0.555356	0.420135	0.096694	0.667081	0.919998	0.214141	4	5	5	6	6	5	5	5	4	6
O60220	Deafness dystonia protein 1;Mitochondrial import inner membrane translocase subunit Tim8 A;X-linked deafness dystonia protein	-0.310845	0.0965176	NaN	0.152215	NaN	NaN	-1.1493	-0.168732	NaN	-0.267209	0.214248	2	2	0	2	0	1	2	2	0	2
Q96I99;Q96I99-2;E9PDQ8;F5H4S7	GTP-specific succinyl-CoA synthetase subunit beta;Succinyl-CoA ligase [GDP-forming] subunit beta, mitochondrial;Succinyl-CoA synthetase beta-G chain;Uncharacterized protein	0.028667	-0.0324445	-0.143051	0.797546	-0.503767	0.55641	-0.50118	-1.09336	-0.563422	-0.570203	0.214261	2	3	2	4	2	2	2	2	3	2
Q9UJ70;C9JEV6;C9JB48;E9PPU6	GlcNAc kinase;N-acetyl-D-glucosamine kinase;Uncharacterized protein	NaN	-1.61054	-1.13357	-1.21688	NaN	-1.52935	-2.77499	-4.43806	-2.5356	-0.929538	0.214856	1	6	3	5	0	6	6	14	3	3
O60869;O60869-2	Endothelial differentiation-related factor 1;Multiprotein-bridging factor 1	0.696269	0.115183	1.43212	0.802311	1.03461	0.653324	-0.0896348	0.754807	0.196612	0.723592	0.21515	3	4	4	4	4	3	4	4	4	3
P28065;P28065-2;A2ACR1;B0V0T3;A2ACR0;B0V0T2;A2ACQ9;B0V060;B4DZW2	cDNA FLJ54210, moderately similar to Proteasome subunit beta type 9 (EC 3.4.25.1);Low molecular mass protein 2;Macropain chain 7;Multicatalytic endopeptidase complex chain 7;Proteasome (Prosome, macropain) subunit beta type 9 (Large multifunctional protease 2);Proteasome (Prosome, macropain) subunit, beta type, 9 (Large multifunctional peptidase 2);Proteasome chain 7;Proteasome subunit beta type;…	-1.1388	0.432629	1.57133	0.474591	0.81698	0.473068	-0.258107	-1.55433	-0.403248	0.137337	0.216477	6	5	2	5	6	4	5	6	4	2
Q9Y5V3-2;Q9Y5V3;Q9UNF1;Q9UNF1-2;Q5H909;Q5H907	11B6;Breast cancer-associated gene 1 protein;Hepatocellular carcinoma-associated protein JCL-1;MAGE tumor antigen CCF;MAGE-D1 antigen;MAGE-D2 antigen;Melanoma antigen family D, 2;Melanoma antigen family D, 2, isoform CRA_d;Melanoma-associated antigen D1;Melanoma-associated antigen D2;Neurotrophin receptor-interacting MAGE homolog;Uncharacterized protein	NaN	0.490772	-0.230075	NaN	NaN	NaN	-0.746017	NaN	-0.990638	-0.0251731	0.217091	1	1	2	0	0	1	1	0	1	2
O76071	Probable cytosolic iron-sulfur protein assembly protein CIAO1;WD repeat-containing protein 39	2.43897	0.244017	0.380619	0.832164	NaN	1.05339	0.0263723	-1.24409	0.261429	0.567163	0.218113	1	1	1	1	1	1	1	1	1	1
Q96BM9	ADP-ribosylation factor-like protein 10B;ADP-ribosylation factor-like protein 8A;Novel small G protein indispensable for equal chromosome segregation 2	NaN	-2.38874	NaN	-0.984969	-0.850047	NaN	-1.94928	-3.66157	NaN	NaN	0.218414	4	4	0	2	3	3	4	4	2	2
E7ETZ0;P62158;E7EMB3;Q96HY3;G3V361;G3V226;G3V479;F8WBR5;P27482	CALM1 protein;Calmodulin;Calmodulin 2 (Phosphorylase kinase, delta), isoform CRA_a;Calmodulin 3 (Phosphorylase kinase, delta), isoform CRA_a;Calmodulin-like protein 3;Calmodulin-related protein NB-1;CaM-like protein;LP7057 protein;Uncharacterized protein	1.23329	1.43595	1.91719	1.35721	0.651463	1.84664	0.673308	-0.274434	0.83128	0.892617	0.219055	11	10	9	9	11	10	12	10	11	10
Q9BZF1;Q9BZF1-2;E9PE68;F5H7T2;F8VQX7;F8VUA7	Oxysterol-binding protein-related protein 8;Uncharacterized protein	2.95423	-0.352098	0.520526	NaN	-1.0787	-0.446161	-0.0371624	-0.755394	-0.993486	-0.557322	0.219082	2	3	3	1	2	3	3	3	2	3
Q9UBQ7;Q5T946	Glyoxylate reductase/hydroxypyruvate reductase	0.928606	1.08753	0.0744175	2.08438	0.562522	1.06178	-0.673086	0.961002	0.180458	0.148539	0.21952	5	8	9	5	5	7	9	4	6	9
P33176	Conventional kinesin heavy chain;Kinesin-1 heavy chain;Ubiquitous kinesin heavy chain	-0.415443	0.736727	0.763334	0.991789	0.923606	0.807431	0.0827413	-1.04889	-0.389441	0.683437	0.220028	12	10	10	13	10	9	14	13	10	8
E7EUC7;C9JKD6;Q16851;Q16851-2;C9JNZ1;C9JVG3;C9JQU9;C9K0U9;C9JWG0;C9JUW1;C9JTZ5;C9JVV7;F2Z3H1;F8WC70;F2Z3P4;C9J3M0	UDP-glucose pyrophosphorylase;Uncharacterized protein;UTP--glucose-1-phosphate uridylyltransferase	0.958112	0.814624	0.979495	1.58634	0.278491	0.979761	0.478021	-0.475872	-0.10214	1.21245	0.220793	5	9	8	7	7	11	9	10	8	4
Q53GS9;B9A018;B8ZZD1;B4DHT4;F8WC91	cDNA FLJ59519, highly similar to U4/U6.U5 tri-snRNP-associated protein 2;Inactive ubiquitin-specific peptidase 39;SAD1 homolog;U4/U6.U5 tri-snRNP-associated 65 kDa protein;U4/U6.U5 tri-snRNP-associated protein 2;Uncharacterized protein	2.40621	-0.774051	-0.31442	0.00942053	-0.527317	-0.503466	-1.05331	-1.27078	0.156931	-0.690906	0.220883	5	5	4	1	2	5	4	5	4	4
E9PPD9;O43491;E9PHY5;E9PK52;Q68DV2;E9PII3;B4DHI8;Q6R5J7;Q6ZSX4;E9PQD2;E9PIG0;E9PRG1;E9PQN0;E9PPC9;E9PMV8;E9PCC2;E9PJP4;E9PN54	4.1G isoform;Band 4.1-like protein 2;cDNA FLJ45145 fis, clone BRAWH3041492, moderately similar to Homo sapiens erythrocyte membrane protein band 4.1 (elliptocytosis 1, RH-linked) (EPB41);cDNA FLJ58484, highly similar to Band 4.1-like protein 2;Generally expressed protein 4.1;Putative uncharacterized protein DKFZp781H1755;Uncharacterized protein	-2.10069	0.764976	0.18887	1.20969	-0.788389	-0.620511	-0.887714	-1.40317	-1.49571	-0.474361	0.221268	12	11	11	10	10	10	11	10	9	8
P36543;A8MUE4;A8MUN4;C9J8H1;Q96A05	cDNA FLJ51833, highly similar to Homo sapiens ATPase, H+ transporting, lysosomal 31kDa, V1 subunit E1 (ATP6V1E1), transcript variant 2, mRNA;cDNA, FLJ78840, highly similar to Homo sapiens ATPase, H+ transporting, lysosomal 31 kDa, V1 subunit 0E1 (ATP6V1E1);Uncharacterized protein;Vacuolar proton pump subunit E 1;Vacuolar proton pump subunit E 2;V-ATPase 31 kDa subunit;V-type proton ATPase subunit…	-1.27529	-0.908476	0.243294	0.0909354	-0.428341	0.0728794	-1.3099	-2.79642	-1.73648	-0.37504	0.221627	5	6	5	2	2	6	5	6	2	5
P54819;F8W1A4;P54819-2;P54819-5;E7EWH4;P54819-3;P54819-6;F8VZG5;F8VY04;P54819-4;G3V213;F8VPP1	Adenylate kinase 2, mitochondrial;ATP-AMP transphosphorylase 2;Uncharacterized protein	0.152187	1.84252	1.27145	1.07685	0.916124	2.14198	1.5001	0.724804	1.41906	1.89449	0.221689	13	14	14	7	12	11	13	12	10	13
Q9NYF8;Q9NYF8-2;Q9NYF8-4	Bcl-2-associated transcription factor 1	-0.0165494	0.0015283	0.547949	-0.310271	-0.317255	1.24377	0.498371	0.244485	-0.198471	0.0559848	0.221808	7	14	11	10	8	12	10	10	9	11
Q9BY43;E9PSI1;E9PQ80;E9PQI5	Charged multivesicular body protein 4a;Chromatin-modifying protein 4a;SNF7 homolog associated with Alix-2;SNF7-1;Uncharacterized protein;Vacuolar protein sorting-associated protein 32-1	3.32821	-0.323463	1.44714	0.513936	0.228502	0.665815	0.0670576	-0.643781	0.815925	-0.340718	0.221935	3	5	3	3	4	4	4	5	4	3
P26447;F5H3J5	Calvasculin;Metastasin;Placental calcium-binding protein;Protein Mts1;Protein S100-A4;S100 calcium-binding protein A4	-3.99314	-2.32757	0.301319	-1.66827	-2.01595	-2.43858	-3.36371	-3.20154	-2.63239	-2.75976	0.222672	5	6	5	6	6	3	5	6	6	6
Q9NYU2;Q9NYU2-2;F8WCE6;F8WCI2	UDP--Glc:glycoprotein glucosyltransferase;UDP-glucose ceramide glucosyltransferase-like 1;UDP-glucose:glycoprotein glucosyltransferase 1	-0.868814	-0.771557	0.453974	-0.338423	-0.948167	-0.199786	-0.753684	-2.4523	-1.00969	-1.05194	0.223306	10	18	11	14	16	14	17	17	12	10
P51659;E7ER27;F5HE57;E9PB82;E7EWE5;E7ET17;E7EPL9	(3R)-hydroxyacyl-CoA dehydrogenase;17-beta-hydroxysteroid dehydrogenase 4;3-alpha,7-alpha,12-alpha-trihydroxy-5-beta-cholest-24-enoyl-CoA hydratase;D-bifunctional protein;Enoyl-CoA hydratase 2;Multifunctional protein 2;Peroxisomal multifunctional enzyme type 2;Uncharacterized protein	-1.27132	-1.41893	-0.641919	-1.07796	-1.31378	-0.500253	-1.87955	-2.43946	-2.45897	-1.12475	0.223681	3	12	4	6	4	9	11	9	7	6
Q6DD87	TTF-I-interacting peptide 20;Zinc finger protein 787	NaN	0.0686971	0.462158	NaN	NaN	NaN	NaN	NaN	0.668461	1.56467	0.224131	1	2	2	1	1	1	1	0	2	2
P27824;B4E2T8;F5H856;D6RDP7;D6RB85;D6RAU8;E7ETH2;D6RGY2;D6RFL1;D6RAQ8;D6RD16;D6RHJ3	Calnexin;cDNA FLJ54242, highly similar to Calnexin;IP90;Major histocompatibility complex class I antigen-binding protein p88;p90;Uncharacterized protein	-1.9371	-1.13091	-0.108687	-0.276093	-0.453873	-0.659961	-1.17133	-2.49826	-1.51775	-1.07583	0.224313	25	30	29	19	22	30	29	31	31	29
P08243;E9PCI3;E9PCX6;F8WEJ5;C9J057;C9JT45;C9JM09;C9JLN6	Asparagine synthetase [glutamine-hydrolyzing];Cell cycle control protein TS11;Glutamine-dependent asparagine synthetase;Uncharacterized protein	1.24766	1.6311	1.67144	2.26377	0.177351	1.40519	3.19166	1.33309	1.56609	3.05438	0.224554	9	6	9	6	5	7	5	10	9	6
P00403	Cytochrome c oxidase polypeptide II;Cytochrome c oxidase subunit 2	-2.87388	-1.38182	-1.15529	-1.3288	-1.55804	-1.92592	-2.17017	-2.70162	-2.14722	-1.67221	0.22637	7	8	5	7	7	5	8	7	6	5
P31146;F8W759;Q6QEF8;Q6QEF8-5;REV__Q02818;Q6QEF8-2;Q6QEF8-3;F5GYY8;Q6QEF8-4;B3KRY9	cDNA FLJ35111 fis, clone PLACE6007180, highly similar to Coronin-6;Coronin-1A;Coronin-6;Coronin-like protein A;Coronin-like protein E;Coronin-like protein p57;Tryptophan aspartate-containing coat protein	0.550477	0.109981	0.122823	-0.28579	-1.09274	-0.359873	-0.817721	-1.42402	0.196484	-0.708779	0.226955	20	22	25	24	25	24	27	26	22	24
P02747	Complement C1q subcomponent subunit C	-6.88041	-4.7345	-4.00358	-2.28869	NaN	-5.89058	-5.4099	-5.70164	-6.08261	NaN	0.227017	4	5	4	2	0	2	4	5	5	0
P53999;F5H1H8;D6R970;D6RC37	Activated RNA polymerase II transcriptional coactivator p15;p14;Positive cofactor 4;SUB1 homolog;Uncharacterized protein	-1.48425	-0.816578	0.625615	-0.254395	-1.18961	-0.296085	-1.50806	-2.20664	-0.683352	-1.78717	0.227214	4	5	5	4	6	5	6	6	5	5
O95466-2		NaN	-1.11502	0.0831272	0.244776	-1.34314	-0.445259	-1.36647	-2.05522	-0.656135	-1.33083	0.227243	1	8	5	5	5	3	7	5	3	9
Q9Y2R0	Coiled-coil domain-containing protein 56	2.75567	-0.616661	-1.24952	-0.403239	-0.498497	-0.515323	-0.872463	-1.77959	-0.835853	-0.803804	0.229423	2	3	4	3	1	3	4	3	2	3
O43707;D6PXK4;E7EV83;F5GXS2;E9PDB1;Q9H254;Q9H254-4;C9JRP8;Q9H254-2;B7Z4P8;D6RH00	Alpha actinin 4 short isoform;Alpha-actinin-4;Beta-IV spectrin;cDNA FLJ54277, highly similar to Alpha-actinin-2;F-actin cross-linking protein;Non-muscle alpha-actinin 4;Spectrin beta chain, brain 3;Spectrin, non-erythroid beta chain 3;Uncharacterized protein	-2.02897	-1.3263	-0.0250439	-0.583526	-0.931192	-1.04416	-1.32333	-2.54433	-1.94804	-0.966896	0.230653	48	44	42	39	46	35	50	50	47	43
Q9Y6E2;E7ETZ4;B5MCH7;Q75MG1;B5MCE7;E7EMS9;F8WDX8;C9JF98;E9PFD4	Basic leucine zipper and W2 domain-containing protein 2;Basic leucine zipper and W2 domains 2, isoform CRA_b;Putative uncharacterized protein BZW2;Uncharacterized protein	-0.208348	0.672224	-0.104851	1.44119	NaN	NaN	0.704461	NaN	1.28848	1.3446	0.23102	2	4	2	2	1	2	4	1	2	3
P28838;P28838-2	Cytosol aminopeptidase;Leucine aminopeptidase 3;Leucyl aminopeptidase;Peptidase S;Proline aminopeptidase;Prolyl aminopeptidase	-1.31771	-1.34775	1.00932	-0.0291387	-0.22085	0.0911206	-1.56214	-4.23041	-1.32486	-0.474816	0.231921	13	19	14	18	17	20	19	25	18	14
O00425;O00425-2;F8WD15	IGF-II mRNA-binding protein 3;Insulin-like growth factor 2 mRNA-binding protein 3;KH domain-containing protein overexpressed in cancer;VICKZ family member 3	1.37879	-1.29751	0.780351	0.574803	0.782681	0.788381	0.927698	1.70151	0.627625	1.38773	0.232221	5	12	6	6	4	10	10	8	4	6
Q9Y5U9	Immediate early response 3-interacting protein 1	-1.60168	-0.931533	-0.0598227	0.586012	-0.300501	-0.474882	-1.06148	-1.57847	-1.08558	-0.796798	0.2325	2	2	2	2	2	2	2	2	2	2
P56192;B3KVK7;A6NC17;F5H2V6;F8VZZ9;F8W0S4;F8W0M7;F8VS26;F8VPL7	cDNA FLJ16674 fis, clone THYMU3008136, highly similar to Methionyl-tRNA synthetase (EC 6.1.1.10);Methionine--tRNA ligase;Methionyl-tRNA synthetase, cytoplasmic;Uncharacterized protein	0.88894	1.10046	0.944038	0.683357	1.54339	1.04419	0.610469	0.0458395	0.764904	1.13747	0.232712	14	10	10	11	12	10	12	13	7	9
Q9BT23	LIM domain-containing protein 2	NaN	1.77021	NaN	0.126194	0.147485	0.178272	0.0418604	-0.81737	NaN	NaN	0.233194	1	1	1	1	1	1	1	1	0	1
A8MV58;Q16643;Q16643-2;D6R9W4;D6RFI1;D6R9Q9;F8W9Z3;D6RCR4	Developmentally-regulated brain protein;Drebrin;Uncharacterized protein	0.378592	0.922344	0.565913	0.519155	1.03194	2.23918	0.61194	0.7147	0.447783	1.92802	0.233563	7	5	6	3	5	3	5	5	6	3
P49755;G3V2K7	21 kDa transmembrane-trafficking protein;p23;p24delta;S31III125;Tmp-21-I;Transmembrane emp24 domain-containing protein 10;Transmembrane protein Tmp21	-2.05231	-0.910564	0.163283	-0.127635	-0.766612	-0.901226	-1.10189	-2.02484	-1.68619	-0.862973	0.233563	8	9	5	8	8	5	8	8	7	7
P63010-2;P63010;Q7Z451;F5GYG9	Adapter-related protein complex 2 beta subunit;Adaptor protein complex AP-2 subunit beta;Adaptor-related protein complex 2, beta 1 subunit, isoform CRA_f;AP105B;AP-2 complex subunit beta;Beta adaptin subunit;Beta-2-adaptin;Beta-adaptin;Clathrin assembly protein complex 2 beta large chain;Plasma membrane adaptor HA2/AP2 adaptin beta subunit	-2.51416	-1.57919	-0.690505	1.01505	-1.61185	NaN	-1.97358	-3.17497	-1.87736	-1.24655	0.235177	8	13	11	6	11	5	14	10	10	12
Q9P0P0;C9J1C6;C9J391;F8WBU5	E3 ubiquitin-protein ligase RNF181;RING finger protein 181;Uncharacterized protein	NaN	0.755806	2.65663	2.04245	NaN	1.69558	-0.0623318	0.658592	NaN	NaN	0.236407	0	1	1	1	0	2	1	2	1	1
Q9P1F3;Q5SZC9	Costars family protein C6orf115;Novel protein	1.99167	3.06763	3.02356	3.6605	3.43562	2.91466	2.7789	1.63339	2.14112	3.15507	0.236913	6	6	5	5	5	3	6	5	5	5
Q9UBU8;B3KTM8;Q9UBU8-2	cDNA FLJ38504 fis, clone HCHON2000156, highly similar to Mortality factor 4-like protein 1;MORF-related gene 15 protein;Mortality factor 4-like protein 1;Protein MSL3-1;Transcription factor-like protein MRG15	NaN	NaN	NaN	0.923355	1.02424	NaN	0.287069	NaN	-1.75855	NaN	0.236988	2	1	1	2	2	1	2	1	2	1
A8MW06;P62328;Q5T4B6	Fx;HCG1780554;Hematopoietic system regulatory peptide;Seraspenide;Thymosin beta-4;Thymosin beta-4-like protein 3;Thymosin-like 4 (Pseudogene)	1.33934	1.97636	4.28122	1.7652	0.827207	2.4496	0.6424	-0.369663	1.88464	0.613521	0.237059	4	7	4	8	8	6	6	7	8	8
P18621;B4E3C2	60S ribosomal protein L17;60S ribosomal protein L23;cDNA FLJ52184, highly similar to 60S ribosomal protein L17;PD-1	0.0130145	-0.635946	-0.113734	-0.0260435	0.0120204	-0.0473914	-0.536953	-0.750013	-0.401568	-0.148201	0.238005	8	9	9	9	8	7	8	9	7	9
P23284	Cyclophilin B;CYP-S1;Peptidyl-prolyl cis-trans isomerase B;Rotamase B;S-cyclophilin	-2.11392	-0.711623	0.0353435	-0.342457	-0.803755	-0.367253	-1.33342	-2.12806	-1.97536	-1.19487	0.238045	17	15	16	15	17	14	15	16	16	17
D6QS48	Calumenin isoform 4	NaN	-1.1088	-0.897731	-0.411603	-1.62944	-2.19675	-0.48796	-2.91009	-1.68549	-1.14765	0.238325	7	8	7	8	7	8	8	9	8	8
P19388	DNA-directed RNA polymerase II 23 kDa polypeptide;DNA-directed RNA polymerase II subunit E;DNA-directed RNA polymerases I, II, and III subunit RPABC1;RPB5 homolog;XAP4	-0.949408	0.176898	-0.31731	0.057267	0.0312378	0.298885	0.10294	-0.449468	0.283805	0.378843	0.238389	5	6	5	3	2	4	5	3	4	4
Q9BZE4;B7Z7A3;B4DY13;Q5T3R7	cDNA FLJ55652, highly similar to Nucleolar GTP-binding protein 1;cDNA FLJ56266, highly similar to Nucleolar GTP-binding protein 1;Chronic renal failure gene protein;GTP binding protein 4;GTP-binding protein NGB;Nucleolar GTP-binding protein 1	-0.935082	-0.154657	-0.55608	0.527813	0.829016	0.496034	0.26766	0.134389	0.669564	0.313653	0.239318	5	8	5	5	5	7	3	6	3	4
Q4G0J3;D6RFF0;D6RAF3;D6RF49;D6RF22;Q4G0J3-2;D6RBH8	La ribonucleoprotein domain family member 7;La-related protein 7;P-TEFb-interaction protein for 7SK stability;Uncharacterized protein	-0.961908	-0.265315	0.429248	NaN	NaN	0.0915175	0.117997	NaN	0.0360273	1.07433	0.239643	2	3	2	2	1	2	3	0	1	1
Q6P2E9;Q6P2E9-2;B7Z7V8	Autoantigen Ge-1;Autoantigen RCD-8;cDNA FLJ53245, highly similar to Homo sapiens autoantigen (RCD-8), mRNA;Enhancer of mRNA-decapping protein 4;Human enhancer of decapping large subunit	NaN	1.0864	0.938639	0.954771	0.802458	0.524041	1.07523	-0.282508	0.293493	1.15902	0.239851	1	8	9	6	6	7	6	4	4	3
P42166	Lamina-associated polypeptide 2, isoform alpha;Splenin;Thymopentin;Thymopoietin;Thymopoietin isoform alpha;Thymopoietin-related peptide isoform alpha;TP5	0.0323375	NaN	-0.969223	0.10868	NaN	2.12052	NaN	-0.0117621	0.206902	NaN	0.240588	9	9	7	11	8	10	9	12	8	8
Q6UB35;Q5JYA8	Formyltetrahydrofolate synthetase;Methylenetetrahydrofolate dehydrogenase (NADP+ dependent) 1-like;Monofunctional C1-tetrahydrofolate synthase, mitochondrial	1.6092	0.197714	-0.1446	0.568439	2.04753	-0.672013	0.377536	NaN	NaN	NaN	0.240637	4	2	4	3	5	4	2	1	1	1
Q06323;A6NJG9	11S regulator complex subunit alpha;Activator of multicatalytic protease subunit 1;Interferon gamma up-regulated I-5111 protein;Proteasome activator 28 subunit alpha;Proteasome activator complex subunit 1;Uncharacterized protein	0.0151836	0.983356	1.6318	1.40674	0.814547	1.37883	-0.0132245	-1.15603	0.361712	0.987229	0.241498	16	20	17	13	16	18	20	21	16	21
P51114;B4DXZ6;P51114-2;E7ERF5;P51114-3;E9PFF5;E7EU85;P51116;C9JAJ4	cDNA FLJ58644, highly similar to Fragile X mental retardation syndrome-related protein 1;Fragile X mental retardation syndrome-related protein 1;Fragile X mental retardation syndrome-related protein 2;Uncharacterized protein	0.529444	0.110353	-0.0539449	0.743069	0.350696	0.46247	0.231309	-1.14169	-0.441705	0.422985	0.241918	3	4	5	3	2	3	3	3	3	4
Q9P2I0;B3KMI0	cDNA FLJ11050 fis, clone PLACE1004564, highly similar to Cleavage and polyadenylation specificity factor 100 kDa subunit;Cleavage and polyadenylation specificity factor 100 kDa subunit;Cleavage and polyadenylation specificity factor subunit 2	-0.588574	-0.146556	-0.468826	0.193155	-0.276962	-0.348326	-0.361432	NaN	-0.502398	-0.678112	0.242314	2	3	3	3	2	2	2	1	2	4
B8ZZN6;P63165;B9A032;B8ZZJ0	GAP-modifying protein 1;Sentrin;Small ubiquitin-related modifier 1;SMT3 homolog 3;Ubiquitin-homology domain protein PIC1;Ubiquitin-like protein SMT3C;Ubiquitin-like protein UBL1;Uncharacterized protein	-0.176104	1.03479	0.503221	NaN	0.202688	1.27678	1.03162	0.367907	NaN	NaN	0.242677	2	2	1	1	2	2	2	2	1	1
Q9P013	Protein CWC15 homolog	NaN	1.62824	NaN	NaN	0.410537	0.139646	-0.0718849	NaN	0.665056	NaN	0.243048	1	3	1	1	2	2	3	1	1	2
F8W8S0;Q13409;Q13409-5;Q13409-2;B7ZA04;Q13409-3;Q13409-6;E7EQL5;E7EV09;E7EMU4;E7ESD3;E7EQU2;E7ETL8;E7ET01;E7ERH4;E7ERR6;E7EUM4;E9PGG1;E7EU01	cDNA, FLJ79018, highly similar to Cytoplasmic dynein 1 intermediate chain 2;Cytoplasmic dynein 1 intermediate chain 2;Cytoplasmic dynein intermediate chain 2;Dynein intermediate chain 2, cytosolic;Uncharacterized protein	-1.11717	-0.13557	0.359265	0.71716	0.0820164	0.184362	-0.638277	-1.42151	-0.681218	-0.138326	0.243138	4	5	5	3	3	5	5	5	5	5
O43143;F5H6K0	ATP-dependent RNA helicase #46;DEAH box protein 15;Putative pre-mRNA-splicing factor ATP-dependent RNA helicase DHX15	0.767209	0.209575	0.405303	0.692113	0.508276	0.408915	0.410025	0.0610953	0.455902	0.458076	0.243259	15	18	19	14	15	15	10	19	15	19
Q8WZA9	Immunity-related GTPase family Q protein	NaN	-7.3378	-6.02964	-3.23224	-3.56837	-3.38656	NaN	NaN	-1.54303	-4.67805	0.244191	0	2	1	2	1	2	1	1	2	1
F5GYJ8;Q96FW1;F5H6Q1;F5GYN4;F5H3F0;Q96FW1-2	Deubiquitinating enzyme OTUB1;OTU domain-containing ubiquitin aldehyde-binding protein 1;Otubain-1;Ubiquitin thioesterase OTUB1;Ubiquitin-specific-processing protease OTUB1	3.58754	1.52454	1.08884	NaN	NaN	2.11321	0.849545	0.617613	0.888593	1.53559	0.24445	5	7	5	1	1	6	7	8	5	5
O60884	Cell cycle progression restoration gene 3 protein;DnaJ homolog subfamily A member 2;Dnj3;HIRA-interacting protein 4;Renal carcinoma antigen NY-REN-14	-0.879003	-0.593562	-0.0125004	0.216635	0.672811	-0.745603	-0.478465	-0.592016	-0.173919	-0.452448	0.244713	6	5	6	2	1	7	4	3	2	2
Q9NU22;Q5T795	MDN1, midasin homolog (Yeast);MIDAS-containing protein;Midasin	0.595777	0.321288	-0.188883	0.332782	NaN	0.938294	-0.0682777	0.947119	0.267632	1.14815	0.245016	3	8	11	5	1	7	6	6	3	3
O15533-3;A2AB90;A2ABB9;A8MUD0;D3YTI9;O15533;O15533-2;E7EV64;E9PGM2;F8VS90;G3V0I4;Q6P1N7;C9JA35	NGS-17;TAP binding protein (Tapasin);Tapasin;TAP-associated protein;TAP-binding protein;TAPBP protein;Uncharacterized protein	NaN	-3.5115	-0.699819	-2.12159	-2.70837	-2.14129	-3.26601	-5.48836	-3.01644	-2.6777	0.24528	0	6	4	3	6	4	6	6	4	6
O95671;O95671-2;F5GXH4;E7ER97	N-acetylserotonin O-methyltransferase-like protein;Uncharacterized protein	-5.43159	NaN	-0.834711	NaN	NaN	-1.89382	-1.22463	-1.81238	-1.35015	-1.24467	0.246215	1	1	1	0	1	3	2	3	2	2
Q13123;E7EQZ7;Q9H4P6;D6REL4;D6RAY9;D6RCQ4	Clone TCCCIA00142 mRNA sequence;Cytokine IK;IK factor;Protein Red;Protein RER;Uncharacterized protein	-1.49252	-0.253135	-0.0984902	-0.305649	-0.417878	0.0428222	0.0394191	-0.786336	-0.0796709	0.0791814	0.247683	5	7	5	7	6	5	3	5	4	5
P30084	Enoyl-CoA hydratase 1;Enoyl-CoA hydratase, mitochondrial;Short-chain enoyl-CoA hydratase	-2.24726	-0.588802	0.376688	-0.837252	-0.646583	0.787892	-0.184848	-0.887111	-0.495007	-0.0185197	0.248412	4	5	3	2	4	6	5	5	3	4
Q7L2E3-2;Q7L2E3;Q7L2E3-3	DEAH box protein 30;Putative ATP-dependent RNA helicase DHX30	NaN	-0.498575	-0.0335221	0.0114633	0.145765	-0.153576	-0.830802	NaN	NaN	NaN	0.248613	0	5	2	3	2	3	2	1	0	0
Q13206;E9PIF2;E7EUR6	DEAD box protein 10;Probable ATP-dependent RNA helicase DDX10;Uncharacterized protein	NaN	0.619856	0.387332	0.982245	1.85352	0.747581	-0.0698027	0.527315	0.726744	NaN	0.248755	2	2	2	2	3	4	3	2	1	1
O15260;Q5T8U7;Q5T8U5;O15260-2;B7Z7A8;F5H7X6;B7Z6A4	cDNA FLJ50656, highly similar to Surfeit locus protein 4;cDNA FLJ50722, highly similar to Surfeit locus protein 4;Surfeit 4;Surfeit 4, isoform CRA_c;Surfeit locus protein 4	1.34905	-1.46691	-0.270786	NaN	-1.64759	-0.646507	-1.08924	-2.0841	-2.19265	-0.952904	0.248779	3	3	2	2	3	1	4	2	3	3
D6REX3;O94979-8;O94979;O94979-2;O94979-3;O94979-4;B7ZL00;O94979-6;O94979-7;D6RHZ5;O94979-5	ABP125;ABP130;Protein transport protein Sec31A;SEC31A protein;SEC31-like protein 1;SEC31-related protein A;Uncharacterized protein;Web1-like protein	NaN	0.494674	-0.116295	0.195098	0.243953	0.741103	-0.277246	-0.58323	-1.43942	-0.0459362	0.248862	0	5	7	6	4	3	6	3	5	3
P63261;F5H0N0	Actin, cytoplasmic 2;Actin, cytoplasmic 2, N-terminally processed;Gamma-actin	-2.11213	-0.159301	0.129245	0.328428	-0.57065	-1.36911	-0.836148	-1.97927	-0.961894	-0.406539	0.249721	38	35	40	44	43	41	39	42	40	36
Q86UP2;Q86UP2-2;Q17RZ5;G3V4Y7;B7Z6P3;G3V5G2;G3V5P0	cDNA FLJ55573, highly similar to Kinectin;CG-1 antigen;Kinectin;Kinectin 1 (Kinesin receptor);Kinesin receptor	-0.451912	-0.138884	0.596459	0.0298166	-0.841624	-0.217588	-0.942283	-0.694558	-1.00743	0.0735183	0.249819	10	22	13	15	15	21	17	16	9	9
P78417;D3DRA3;Q5TA02;F5H7H0;Q5TA01	Glutathione S-transferase omega 1;Glutathione S-transferase omega 1, isoform CRA_a;Glutathione S-transferase omega-1	0.158201	1.80672	1.34612	1.97876	2.02192	2.45063	0.427327	-0.695752	-0.438138	1.36329	0.250286	6	8	7	1	5	7	8	7	7	8
O94804	Lymphocyte-oriented kinase;Serine/threonine-protein kinase 10	-0.329462	-1.74852	0.632507	-0.118653	-0.823218	-0.604758	-1.04939	-2.62821	-0.684666	NaN	0.250645	2	1	1	1	1	2	1	1	1	1
O75821	eIF3 p42;eIF3 p44;eIF-3-delta;Eukaryotic translation initiation factor 3 RNA-binding subunit;Eukaryotic translation initiation factor 3 subunit 4;Eukaryotic translation initiation factor 3 subunit G	2.58118	0.415562	-0.0411187	0.456929	0.407491	0.321054	-0.036349	-0.174913	0.244263	0.506213	0.251926	3	4	5	4	3	3	5	3	4	4
P41240;E7EQW6	C-Src kinase;Protein-tyrosine kinase CYL;Tyrosine-protein kinase CSK;Uncharacterized protein	-1.0768	0.026723	0.0639797	0.823001	-0.00745666	0.236014	-0.580873	-0.866677	-0.682297	-0.480675	0.251979	6	6	5	4	6	7	5	6	5	5
Q96B97;E9PC08;Q96B97-2;Q5JPT4;B7Z6E8;Q5VSN0;Q5JPT1;Q5JPT3	Cbl-interacting protein of 85 kDa;CD2-binding protein 3;cDNA FLJ59425, highly similar to SH3-domain kinase-binding protein 1;Human Src family kinase-binding protein 1;SH3 domain-containing kinase-binding protein 1;SH3-domain kinase binding protein 1;Uncharacterized protein	NaN	0.926295	0.691288	0.33778	-1.76663	-0.551405	-0.44158	-1.51534	-0.767354	-0.21247	0.252832	1	2	2	3	3	4	3	3	3	3
Q8NFH5;B4DYB4;F8WEL4;F8WCF5;C9IYQ7;B4DP57;C9JIY9;C9JWU7	35 kDa nucleoporin;cDNA FLJ57668, highly similar to Nucleoporin NUP53;cDNA FLJ60753, highly similar to Nucleoporin NUP53;Mitotic phosphoprotein 44;Nuclear pore complex protein Nup53;Nucleoporin Nup35;Nucleoporin NUP53;Uncharacterized protein	-3.38239	-0.667588	NaN	-0.950088	-0.706271	-0.4985	-0.647522	-0.0908886	NaN	NaN	0.254045	2	2	1	2	3	3	3	3	1	1
Q7LBC6;Q7LBC6-2;F5H275;Q7LBC6-3	JmjC domain-containing histone demethylation protein 2B;Jumonji domain-containing protein 1B;Lysine-specific demethylase 3B;Nuclear protein 5qNCA	4.63291	1.16757	0.369586	NaN	1.23776	0.436253	0.698609	0.996918	0.698482	1.2042	0.256532	1	1	1	1	1	1	1	1	1	1
P61247;D6RAT0;D6RG13;E9PFI5;F5H4F9;D6RB09;D6R9B6;D6RAS7;D6RI02;D6RED7;D6RGE0	40S ribosomal protein S3a;Ribosomal protein S3A, isoform CRA_e;Uncharacterized protein;v-fos transformation effector protein	-0.0277133	0.0945123	0.129913	0.144009	0.283875	0.187336	-0.107606	-0.467887	-0.0746461	0.252079	0.257594	21	23	18	18	20	21	21	22	21	22
O95926	CCNDBP1-interactor;p29;Pre-mRNA-splicing factor SYF2	NaN	0.217313	-0.40675	-0.3711	NaN	NaN	0.1006	NaN	-0.11147	0.803306	0.25839	1	4	3	2	1	1	3	1	2	3
P55735;E9PHR5;A8MV37;A8MXL6;A8MWR8;A8MTC1;E7ERC8;A8MTA5	cDNA FLJ59881, highly similar to SEC13-related protein;Protein SEC13 homolog;SEC13-like protein 1;SEC13-related protein;Uncharacterized protein	-0.88537	-0.126171	0.0149257	0.292569	-0.477792	0.0391236	-0.561415	-1.38565	-1.10509	-0.209376	0.259302	5	4	3	3	3	4	4	4	4	4
E7EVU8;Q7Z6Z7;Q7Z6Z7-3;E9PD66;Q7Z6Z7-2;Q5H962;E9PEH3;A5YM72-3;F5H427;E9PK38;F5H2B1;A5YM72;A5YM72-2;F5H1P2;Q5H963	ARF-binding protein 1;ATP-grasp domain-containing protein 1;Carnosine synthase 1;E3 ubiquitin-protein ligase HUWE1;HECT, UBA and WWE domain containing 1;HECT, UBA and WWE domain-containing protein 1;Homologous to E6AP carboxyl terminus homologous protein 9;Large structure of UREB1;Mcl-1 ubiquitin ligase E3;Uncharacterized protein;Upstream regulatory element-binding protein 1	NaN	2.16145	0.734753	1.89392	1.03525	0.966768	0.487855	1.99408	0.172053	0.839188	0.259517	2	37	35	23	20	28	27	34	9	17
B1AHD1;P55769	High mobility group-like nuclear protein 2 homolog 1;NHP2 non-histone chromosome protein 2-like 1 (S. cerevisiae);NHP2-like protein 1;OTK27;SNU13 homolog;U4/U6.U5 tri-snRNP 15.5 kDa protein	-0.560721	-0.0739869	-0.961128	-0.0354002	0.457378	0.236972	-0.000741646	0.117738	0.124596	-0.131753	0.259739	7	6	5	4	5	6	6	5	4	6
P55327-3;E5RKB4;P55327-2;D0UFD1;C9J502;D0UFD3;P55327;D3YTI0;E5RFR7;D0UFD5;E5RK35	cDNA FLJ52544, highly similar to Homo sapiens tumor protein D52 (TPD52), transcript variant 2, mRNA;Prostate leucine zipper isoform 3;Prostate leucine zipper isoform 5;Prostate leucine zipper variant 1;Protein N8;Tumor protein D52;Uncharacterized protein	0.377652	1.98305	NaN	2.43969	2.13914	NaN	3.26166	1.39494	NaN	3.54056	0.2599	5	7	7	2	5	7	7	6	5	8
O75717;F6W0U7;F8W7P7;C9JYB3	Acidic nucleoplasmic DNA-binding protein 1;Uncharacterized protein;WD repeat and HMG-box DNA-binding protein 1	2.61616	1.04559	-0.0549154	NaN	2.69475	1.27974	0.485875	0.303986	-5.20953	1.62523	0.260131	3	5	4	1	2	3	4	3	5	5
Q8TCJ2	Dolichyl-diphosphooligosaccharide--protein glycosyltransferase subunit STT3B;Source of immunodominant MHC-associated peptides homolog	NaN	-1.28421	0.108133	-0.46883	-0.938286	NaN	NaN	-1.41061	-1.80758	-0.532743	0.260185	1	2	1	2	3	1	1	2	2	2
P53597	Succinyl-CoA ligase [GDP-forming] subunit alpha, mitochondrial;Succinyl-CoA synthetase subunit alpha	NaN	0.969198	-0.231206	NaN	NaN	-0.126723	-0.215363	-0.50532	NaN	NaN	0.260648	1	2	2	0	0	2	2	2	1	1
P60891;B4DNL6;B1ALA9;P21108;B1ALA7	Phosphoribosyl pyrophosphate synthase 1-like 1;Phosphoribosyl pyrophosphate synthase I;Phosphoribosyl pyrophosphate synthase III;Phosphoribosyl pyrophosphate synthetase 1;PPRibP;Ribose-phosphate pyrophosphokinase;Ribose-phosphate pyrophosphokinase 1;Ribose-phosphate pyrophosphokinase 3	0.122894	1.97169	0.731766	1.39625	0.436259	0.808156	0.380788	-0.0561506	0.606381	0.69446	0.26066	4	8	3	5	4	10	6	5	8	7
Q96JJ7;F5H4F7	Protein disulfide-isomerase TMX3;Thioredoxin domain-containing protein 10;Thioredoxin-related transmembrane protein 3	NaN	-1.67749	-0.110026	-1.03632	NaN	-1.21302	-1.74066	-2.90948	-0.879618	-1.48943	0.261765	1	2	2	1	0	3	4	2	2	2
Q8IX12;Q8IX12-2;F5H2E6;F5H1H2;F5H3E1;F5H218	Cell cycle and apoptosis regulatory protein 1;Cell division cycle and apoptosis regulator protein 1;Death inducer with SAP domain	0.297732	-0.353312	0.205933	0.0114962	-0.470785	-0.05601	-0.377274	-0.42547	-0.0080895	-0.565672	0.262367	6	9	13	12	10	11	9	7	7	9
P22695	Complex III subunit 2;Core protein II;Cytochrome b-c1 complex subunit 2, mitochondrial;Ubiquinol-cytochrome-c reductase complex core protein 2	-1.05432	-0.933756	-0.362116	-0.327929	-0.848226	-0.495914	-1.12517	-1.27274	-1.14189	-0.748518	0.262911	9	11	8	10	7	11	13	9	8	7
Q12912;Q12912-2;F5H006;F8W9L6;G3V513;F8VRE4;G3V2F6;G3V3C2	Lymphoid-restricted membrane protein;Processed lymphoid-restricted membrane protein;Protein Jaw1	-1.31142	0.28328	0.402986	0.597572	1.1725	-0.0158149	1.36651	1.32887	0.610597	0.779735	0.263567	9	11	11	8	6	13	9	9	10	12
Q92616	GCN1-like protein 1;Translational activator GCN1	0.72965	0.92714	-0.345973	0.267837	1.20949	1.29728	0.229844	2.39042	0.623268	0.998586	0.263672	19	47	47	20	32	36	41	33	23	15
E9PCS5;P83916;B5MD17;C9JWS9	Chromobox protein homolog 1;Heterochromatin protein 1 homolog beta;Heterochromatin protein p25;HP1Hsbeta;M31;Modifier 1 protein;p25beta;Uncharacterized protein	0.233545	0.0165655	-0.372796	NaN	-0.813715	-0.215361	0.0454505	0.069692	0.51752	-0.0908614	0.26382	4	8	6	2	6	4	7	5	6	8
Q53F19;Q53F19-2	Protein ELG;Uncharacterized protein C17orf85	2.654	0.474673	0.503427	NaN	-0.859254	0.0477391	-0.335853	-0.0657217	0.0737211	-0.161464	0.264241	1	1	1	1	1	1	1	1	1	1
Q12905	Interleukin enhancer-binding factor 2;Nuclear factor of activated T-cells 45 kDa	0.10675	-0.436966	-0.756952	0.16645	-0.0250198	0.15555	0.0453224	0.440562	-0.317087	0.0185821	0.264439	11	13	14	12	12	12	12	10	12	12
P43034;B4DZN3;B4DF38;C9JJI8	cDNA FLJ51164, highly similar to Platelet-activating factor acetylhydrolase IB alpha subunit;cDNA FLJ52123, highly similar to Platelet-activating factor acetylhydrolase IB alpha subunit;Lissencephaly-1 protein;PAF acetylhydrolase 45 kDa subunit;PAF-AH alpha;Platelet-activating factor acetylhydrolase IB subunit alpha;Uncharacterized protein	0.280911	1.12338	1.17387	1.52505	1.21068	1.43901	0.481717	-0.492481	0.360803	1.15008	0.264492	6	4	5	2	3	3	4	4	4	2
P08575;E9PC28;P08575-2;F5GXY8;F5H547;F5GXZ3;E9PMF8;E9PKH0;E9PMF7	Leukocyte common antigen;Receptor-type tyrosine-protein phosphatase C;T200;Uncharacterized protein	-0.633087	-2.28414	-0.470949	-1.4535	-2.47885	-1.67076	-2.02423	-3.53085	-1.47164	-1.92031	0.264502	27	45	37	37	37	38	41	39	32	39
P20962;F5GXR3;F5H7R9	Parathymosin	-2.02004	-0.290661	3.38493	0.772509	0.395514	0.649735	-1.19428	-1.63507	-1.13427	-0.240343	0.264986	3	3	2	2	1	3	3	3	2	2
P20674	Cytochrome c oxidase polypeptide Va;Cytochrome c oxidase subunit 5A, mitochondrial	-1.89336	-0.83428	-0.214117	-0.85437	-0.448652	-0.62114	-1.48972	-1.90917	-1.40485	-0.988903	0.265715	5	7	7	6	7	6	7	7	7	7
P31943;E9PCY7;D6RBM0;D6RIU0;D6RIT2;D6RIH9;D6RJ04;D6RDU3;D6RFM3;D6R9T0;D6RAM1;E7EQJ0;E7EN40;E5RGV0;D6RDL0;F5GZT4;E5RGH4;D6RF17;D6R9D3;E5RJ94	Heterogeneous nuclear ribonucleoprotein H;Heterogeneous nuclear ribonucleoprotein H, N-terminally processed;Uncharacterized protein	-0.148949	0.132511	-0.515358	0.0412465	-0.145235	0.164506	0.0242947	-0.164592	-0.111928	0.284304	0.266036	16	19	19	19	18	18	16	15	15	17
P14854	Cytochrome c oxidase subunit 6B1;Cytochrome c oxidase subunit VIb isoform 1	-2.33265	-0.946397	-0.436456	-0.782851	-1.0608	-1.4534	-1.63596	-2.04475	-1.4144	-1.13632	0.266621	5	8	4	5	5	7	7	7	3	6
Q00059;A8MRB2	Mitochondrial transcription factor 1;Transcription factor 6;Transcription factor 6-like 2;Transcription factor A, mitochondrial;Uncharacterized protein	-1.34249	-0.533212	-0.379694	0.417219	-0.607074	-0.844652	0.0621292	-0.143473	0.527893	0.0986955	0.266847	7	7	7	5	2	2	6	6	5	6
O00299	Chloride channel ABP;Chloride intracellular channel protein 1;Nuclear chloride ion channel 27;Regulatory nuclear chloride ion channel protein	0.0466413	1.67956	1.07712	2.37207	1.78841	2.21121	0.411218	-0.204044	-0.00253164	1.04727	0.267674	10	11	11	1	10	11	11	12	10	11
Q5HY71;Q03519	Antigen peptide transporter 2;ATP-binding cassette sub-family B member 3;Peptide supply factor 2;Peptide transporter involved in antigen processing 2;Peptide transporter PSF2;Peptide transporter TAP2;Really interesting new gene 11 protein;Transporter 2 ATP-binding cassette sub-family B (MDR/TAP);Transporter 2, ATP-binding cassette, sub-family B (MDR/TAP);Transporter 2, ATP-binding cassette, sub-f…	-1.67686	-3.01746	-1.09785	-1.2674	-1.96314	-1.86545	-1.92675	-4.37924	NaN	-2.18679	0.268262	3	7	2	1	5	6	6	7	0	3
Q96T23;Q96T23-2;Q96T23-3	HBV pX-associated protein 8;Hepatitis B virus X-associated protein;p325 subunit of RSF chromatin-remodeling complex;Remodeling and spacing factor 1	2.34766	-0.150965	0.00746435	NaN	-0.126675	NaN	-0.396228	NaN	-0.0344526	-0.790883	0.268753	2	4	3	2	3	1	2	1	2	3
Q9Y294	Anti-silencing function protein 1 homolog A;CCG1-interacting factor A;Histone chaperone ASF1A	-0.149883	2.54065	0.962962	NaN	NaN	NaN	2.88481	2.11867	1.65405	NaN	0.269126	1	2	2	1	1	1	1	1	1	1
F8VX19		-1.38851	-0.57553	-3.00212	-3.43468	-3.61119	-2.79652	-3.56352	-3.22087	NaN	-3.37687	0.269282	6	7	8	10	6	9	5	9	0	5
Q9Y333	Protein G7b;Small nuclear ribonuclear protein D homolog;snRNP core Sm-like protein Sm-x5;U6 snRNA-associated Sm-like protein LSm2	0.138438	0.748173	1.1488	0.793626	0.477253	0.610396	0.286636	0.11807	0.969836	-0.315555	0.269286	2	6	4	6	6	2	5	5	4	2
Q96DH6;B4DHE8;Q96DH6-2;B4DM51;Q96DH6-3	cDNA FLJ52888, highly similar to RNA-binding protein Musashi homolog 2;cDNA FLJ56904, highly similar to RNA-binding protein Musashi homolog 2;RNA-binding protein Musashi homolog 2	1.23467	2.20888	NaN	NaN	NaN	1.7373	NaN	NaN	0.222889	-0.0506106	0.270091	3	3	1	0	0	2	1	0	1	1
P28062-2;P28062;B0UZC1;Q5JNW7	Low molecular mass protein 7;Macropain subunit C13;Multicatalytic endopeptidase complex subunit C13;Proteasome (Prosome, macropain) subunit beta type 8 (Large multifunctional protease 7);Proteasome (Prosome, macropain) subunit, beta type, 8 (Large multifunctional peptidase 7);Proteasome component C13;Proteasome subunit beta type-8;Proteasome subunit beta-5i;Really interesting new gene 10 protein	-0.773638	0.537927	1.50811	0.534359	0.514201	0.443837	-0.377068	-1.22928	0.0849225	0.527376	0.270657	6	7	7	7	6	5	7	7	6	5
Q5VY93;Q92974;Q92974-2;Q92974-3;B7Z977;F5H3H5	cDNA FLJ55568, highly similar to Rho/Rac guanine nucleotide exchange factor 2;Guanine nucleotide exchange factor H1;Microtubule-regulated Rho-GEF;Proliferating cell nucleolar antigen p40;Rho guanine nucleotide exchange factor 2;Rho/rac guanine nucleotide exchange factor (GEF) 2	0.17154	-0.545473	0.280674	1.30578	NaN	0.447149	1.21933	0.396139	1.37495	NaN	0.27068	5	4	4	3	2	3	3	5	2	1
Q96I25;E9PDG1;Q5W010;Q5W011;Q5W012	45 kDa-splicing factor;RNA binding motif protein 17;RNA-binding motif protein 17;Splicing factor 45;Uncharacterized protein	NaN	0.248533	-2.09769	-0.762553	0.516448	-0.432972	-2.42038	NaN	NaN	-1.91199	0.270867	0	4	3	2	3	2	1	1	2	2
A7MAP0;Q9ULV4;B4E3S0;F8VVB7;F8VTT6;F8VRE9;F8VSA4;F8VUX3;F8W1H8	cDNA FLJ51205, highly similar to Coronin-1C;cDNA, FLJ79403, highly similar to Coronin-1C;Coronin-1C;Coronin-1C_i2 protein;Coronin-3;hCRNN4	-4.46166	-2.74964	NaN	NaN	NaN	-1.6941	-3.10181	-3.81948	-2.48983	-2.1981	0.271611	2	7	2	1	2	6	7	5	5	4
Q8WYA6;A2A2P1;C9JS85;Q8WYA6-2;Q8WYA6-3	Beta-catenin-like protein 1;Catenin, beta like 1;Nuclear-associated protein;Testis development protein NYD-SP19;Uncharacterized protein	1.48891	0.208184	0.211366	0.384162	0.201654	NaN	-0.0923092	0.0630771	0.278755	0.334209	0.27241	3	4	5	1	4	1	3	3	4	4
Q9UI12;Q9UI12-2;E9PGE6;G3V126	Nef-binding protein 1;Protein VMA13 homolog;Uncharacterized protein;Vacuolar proton pump subunit H;Vacuolar proton pump subunit SFD;V-ATPase 50/57 kDa subunits;V-type proton ATPase subunit H	-0.762519	-1.4022	0.155438	0.147354	0.019433	0.514305	-1.38378	-2.99324	-1.53806	-0.366126	0.273231	3	5	3	2	3	2	4	6	4	4
P60660-2;B7Z6Z4;G3V1V0;P60660;F8W1R7;F8VZV5;G3V1Y7;F8VPF3;F8W180;F8VZU9;F8W1I5;F8VXL3	17 kDa myosin light chain;cDNA FLJ56329, highly similar to Myosin light polypeptide 6;Myosin light chain 3;Myosin light chain alkali 3;Myosin light polypeptide 6;Smooth muscle and nonmuscle myosin light chain alkali 6	-3.19263	-0.84319	0.320037	-0.483997	-0.923027	-1.36569	-1.44043	-2.752	-2.40002	-1.09283	0.273444	8	8	9	8	9	8	9	9	10	8
Q13185;B8ZZ43;C9JMM0	Chromobox homolog 3 (HP1 gamma homolog, Drosophila), isoform CRA_b;Chromobox protein homolog 3;HECH;Heterochromatin protein 1 homolog gamma;Modifier 2 protein;Uncharacterized protein	-0.605074	0.00233066	-0.244221	0.219773	0.0490533	0.467269	-0.0455944	-0.222188	0.0669025	0.248613	0.273854	9	9	10	10	9	11	9	9	9	10
Q07021	Complement component 1 Q subcomponent-binding protein, mitochondrial;GC1q-R protein;Glycoprotein gC1qBP;Hyaluronan-binding protein 1;Mitochondrial matrix protein p32;p33	-0.520588	0.85908	0.209852	0.758158	1.06256	1.2532	0.685686	0.299754	0.648933	1.70509	0.274541	6	7	6	7	6	6	8	6	7	6
O75390;B4DJV2;F8VPA1;F8W4S1;F8W1S4;F8VTT8;F8VPF9;F8VRI6;F8VR34;F8VX68;F8VRP1;F8VX07;F8VZK9;F8W642;F8VWQ5;F8VU34;F8VVF6;F8W0J2	Citrate synthase;Citrate synthase, mitochondrial	-0.492345	0.156138	-0.0577088	0.242954	0.16817	0.991717	-0.155833	0.249866	-0.120781	0.530627	0.275512	12	10	9	12	12	9	11	11	7	9
Q05655	nPKC-delta;Protein kinase C delta type	NaN	-0.390059	0.898552	NaN	NaN	-0.448409	-0.134453	-1.73942	-1.10503	0.379826	0.277017	1	2	1	1	1	1	1	1	2	1
P06400;F5H6G1	p105-Rb;pp110;pRb;Retinoblastoma-associated protein	2.82852	0.542164	0.0495212	2.26725	2.04914	1.28287	1.31028	0.299315	0.664779	0.881857	0.277119	4	4	4	2	4	4	3	5	2	3
Q9H2H8-2;Q9H2H8;B8ZZ77;C9K058;C9J4N2;F8WC82	Cyclophilin J;Cyclophilin-like protein PPIL3;Peptidyl-prolyl cis-trans isomerase;Peptidyl-prolyl cis-trans isomerase-like 3;Rotamase PPIL3;Uncharacterized protein	2.8052	1.69362	-0.342063	1.93468	1.56413	1.55243	0.673805	0.496594	0.0656467	1.43508	0.27714	3	3	4	1	1	4	3	2	3	2
Q9UBT2;B3KWB9;F5H4L5	Anthracycline-associated resistance ARX;cDNA FLJ42740 fis, clone BRAWH2016655, highly similar to Ubiquitin-like 1-activating enzyme E1B;SUMO-activating enzyme subunit 2;Ubiquitin-like 1-activating enzyme E1B	0.00220406	0.598789	0.000650415	1.05816	1.36716	1.04494	0.834802	0.243877	1.20912	1.9808	0.279028	9	9	11	5	6	6	5	9	9	6
Q9H0C8;E9PC05	Integrin-linked kinase-associated serine/threonine phosphatase 2C;Uncharacterized protein	NaN	0.493913	0.235998	1.06706	NaN	NaN	0.554969	-2.00655	NaN	NaN	0.279398	2	2	2	1	1	1	2	1	1	1
Q96CX2	BTB/POZ domain-containing protein KCTD12;Pfetin;Predominantly fetal expressed T1 domain	-4.45749	-2.88168	-0.352707	-2.75808	NaN	-2.90223	-3.56101	-5.07502	-4.23434	-2.57748	0.28	3	2	1	4	2	3	5	5	4	1
F8WCY5;Q14257;A8MXP8	Calcium-binding protein ERC-55;E6-binding protein;Reticulocalbin-2;Uncharacterized protein	2.59079	0.0390269	0.688301	NaN	NaN	1.02949	0.0926901	NaN	-0.390054	0.158635	0.280203	4	5	4	2	2	2	3	1	5	5
O60506;O60506-2;F6UXX1	Glycine- and tyrosine-rich RNA-binding protein;Heterogeneous nuclear ribonucleoprotein Q;NS1-associated protein 1;Synaptotagmin-binding, cytoplasmic RNA-interacting protein	-0.689373	0.141765	-0.0762304	0.589545	0.120165	0.421913	0.348664	-0.11543	0.154045	0.726859	0.280283	20	23	19	17	17	22	23	22	20	23
Q16836-2;E9PF18;Q16836	Hydroxyacyl-coenzyme A dehydrogenase, mitochondrial;Medium and short-chain L-3-hydroxyacyl-coenzyme A dehydrogenase;Short-chain 3-hydroxyacyl-CoA dehydrogenase;Uncharacterized protein	0.704719	1.67411	0.145969	1.36844	1.08757	2.20058	0.896588	1.25277	1.07719	1.58651	0.280623	6	9	8	7	4	7	8	7	8	8
P49257	ER-Golgi intermediate compartment 53 kDa protein;Gp58;Intracellular mannose-specific lectin MR60;Lectin mannose-binding 1;Protein ERGIC-53	-1.19122	-0.997268	0.221169	NaN	-0.61014	-0.368144	-1.18155	-1.50565	-1.78958	-0.720115	0.280642	5	6	6	1	5	5	6	4	5	4
P39656;E7EWT1	Dolichyl-diphosphooligosaccharide--protein glycosyltransferase 48 kDa subunit;Uncharacterized protein	-1.29665	-1.48611	-0.362998	-0.397458	-1.06006	-0.706141	-1.48738	-1.64167	-1.64535	-0.885329	0.280735	6	7	6	5	6	6	8	6	8	8
Q06830	Natural killer cell-enhancing factor A;Peroxiredoxin-1;Proliferation-associated gene protein;Thioredoxin peroxidase 2;Thioredoxin-dependent peroxide reductase 2	-0.776161	0.736486	0.572997	1.32995	1.66379	0.402638	0.115193	-1.39657	-0.132249	1.13339	0.281278	20	19	19	19	16	16	19	19	17	18
P20073;P20073-2;B4DHY4;B4DT77	Annexin A7;Annexin VII;Annexin-7;cDNA FLJ54149, highly similar to Annexin A7;cDNA FLJ55060, highly similar to Annexin A7;Synexin	-0.922253	0.504147	NaN	NaN	0.478961	1.29038	0.321107	0.524628	NaN	NaN	0.281421	4	3	1	1	4	1	2	2	1	1
Q00535;Q00535-2	Cell division protein kinase 5;Cyclin-dependent kinase 5;Serine/threonine-protein kinase PSSALRE;Tau protein kinase II catalytic subunit	NaN	0.990585	0.154258	NaN	NaN	NaN	-0.19522	NaN	0.0645294	NaN	0.282548	2	2	2	0	1	1	3	2	1	1
P61225	Ras-related protein Rap-2b	-2.62516	-1.23764	-0.388344	1.45796	-0.881653	-0.517419	-1.48487	-3.50918	-1.94979	-1.02878	0.283061	2	4	2	1	2	2	3	6	3	2
O75348;C9JRT2;O95670;F2Z307;Q5HYU8;C9JYK3	ATPase H+ transporting lysosomal 13kDa V1 subunit G isoform 2;ATPase, H+ transporting, lysosomal 13kDa, V1 subunit G2;Uncharacterized protein;Vacuolar proton pump subunit G 1;Vacuolar proton pump subunit G 2;Vacuolar proton pump subunit M16;V-ATPase 13 kDa subunit 1;V-ATPase 13 kDa subunit 2;V-type proton ATPase subunit G 1;V-type proton ATPase subunit G 2	-1.60015	-1.15177	0.438543	-0.0594068	0.834296	0.432394	-1.16128	-3.18026	-1.32574	-0.613655	0.283577	5	6	2	4	4	6	4	6	4	2
O00483	Complex I-MLRQ;NADH dehydrogenase [ubiquinone] 1 alpha subcomplex subunit 4;NADH-ubiquinone oxidoreductase MLRQ subunit	-2.95842	-1.95647	-1.63958	-1.72211	-1.56109	-2.22592	-2.29497	-3.13808	-1.84273	-2.25023	0.283867	5	5	4	6	6	4	6	6	4	4
Q99417	Associate of Myc 1;C-Myc-binding protein	NaN	0.625249	0.0800917	0.670174	0.693994	0.599927	0.131451	-0.0177601	NaN	NaN	0.283953	1	2	2	2	1	3	2	2	0	1
P52789;E9PB90	Hexokinase type II;Hexokinase-2;Muscle form hexokinase;Uncharacterized protein	0.752933	1.06204	1.307	NaN	1.61973	-0.301997	0.662244	1.05885	NaN	1.39261	0.284085	8	7	7	3	9	4	5	7	4	6
P36873-2;P36873;F8VYE8;F8W0W8;F8VR82;E7ETD8;F8WE71	Protein phosphatase 1C catalytic subunit;Serine/threonine-protein phosphatase;Serine/threonine-protein phosphatase PP1-gamma catalytic subunit	NaN	0.448318	NaN	-0.202798	NaN	0.514601	0.721312	NaN	NaN	NaN	0.284171	7	11	7	10	3	10	10	10	9	9
O00479	High mobility group nucleosome-binding domain-containing protein 4;Non-histone chromosomal protein HMG-17-like 3	-2.24892	-0.497422	-0.141327	-0.530673	-2.82802	-3.21489	-1.35506	-1.04364	-1.75593	-2.78042	0.284664	2	4	3	3	4	3	4	3	3	3
P49411	Elongation factor Tu, mitochondrial;P43	-0.356927	0.521789	-0.451192	0.416349	0.255956	1.14105	0.195634	-0.138613	0.293851	0.580343	0.285421	20	21	22	17	17	22	20	18	18	18
E7EVF4;Q96F07-2;E7EVJ5;E7EWA4;Q96F07;F5H583;A8MUM2;E7EW33;E5RFQ0;E5RJW3	Cytoplasmic FMR1-interacting protein 2;p53-inducible protein 121;Uncharacterized protein	0.360923	-0.273207	0.374887	0.427743	-0.172994	0.205784	-0.475558	-0.382622	-0.29333	0.367648	0.285454	13	23	16	20	22	22	21	22	13	16
O95470	Sphingosine-1-phosphate aldolase;Sphingosine-1-phosphate lyase 1	NaN	-3.20168	NaN	NaN	-4.23567	-3.37872	-2.97316	-3.91286	-2.18858	-2.84371	0.285984	0	3	0	0	2	2	4	2	1	1
P02792;F5H1X1	Ferritin light chain	-4.41491	-3.13511	-0.796753	-1.50442	0.895619	-1.07014	-4.25692	-3.12798	-4.84727	-2.20437	0.286213	5	7	7	1	2	6	8	7	9	2
Q66K14;Q66K14-2;G3V133;F5H6M5;F5H5B8	TBC1 domain family member 9B	NaN	-0.892801	NaN	-0.894586	NaN	NaN	-1.26703	-2.96374	NaN	NaN	0.286516	1	1	1	1	0	1	1	2	1	0
Q9NYL4;F8VU90;B4DWB7;E9PAR0	19 kDa FK506-binding protein;cDNA FLJ53772, highly similar to FK506-binding protein 11 (EC 5.2.1.8);FK506-binding protein 11;Peptidyl-prolyl cis-trans isomerase FKBP11;Rotamase;Uncharacterized protein	-1.49466	0.127861	NaN	-0.151562	NaN	NaN	-0.89642	-0.917372	-1.9481	NaN	0.287003	2	3	1	2	0	0	2	2	2	1
O00567;Q5JXT2;E9PDI8	Nucleolar protein 56;Nucleolar protein 5A;Nucleolar protein 5A (56kDa with KKE/D repeat);Uncharacterized protein	-0.178343	-0.229974	-0.914779	-0.389415	-0.591308	-0.255966	-0.396559	0.482628	-0.344967	-0.51962	0.2873	16	15	14	10	13	16	16	17	13	14
Q16531;F5GY55;E7EPB0;B4DZP5;B4DG00;F5H581;F5H775;F5H0Y5;F5H2L3;F5GWI0;F5H6C5;F5GZY8;F5H238;F5H4N9;F5GZ34;F8WF81;F5GYG8;F5H7A0;F5H198	cDNA FLJ51165, highly similar to DNA damage-binding protein 1;cDNA FLJ52436, highly similar to DNA damage-binding protein 1;Damage-specific DNA-binding protein 1;DDB p127 subunit;DNA damage-binding protein 1;DNA damage-binding protein a;HBV X-associated protein 1;Uncharacterized protein;UV-damaged DNA-binding factor;UV-damaged DNA-binding protein 1;Xeroderma pigmentosum group E-complementing prot…	0.500557	0.480443	0.452161	0.688102	0.127044	0.55756	-0.320457	-0.148549	0.454943	0.526685	0.287533	15	20	18	13	17	12	18	18	13	15
Q8ND24;B4DTD1;E9PN76	cDNA FLJ58281;RING finger protein 214;Uncharacterized protein	1.14382	-0.326163	-0.358199	-0.632796	-1.23896	-0.723839	-0.701173	-1.10228	-0.527682	-0.655991	0.288094	3	3	3	1	1	2	2	3	2	3
Q13576;E7EWC2;D6R939;E9PDT6;F5H3D5	Ras GTPase-activating-like protein IQGAP2;Uncharacterized protein	0.0022881	-2.64007	-1.42502	-0.00293037	-0.686112	-0.977375	-2.2288	-4.23115	-0.123357	-2.03401	0.288572	3	18	6	3	5	8	10	11	5	5
P29350-3;P29350;G3V0F8;P29350-2;F5H0N8;F5H1Z8;F5GY79;F5H5H9;F5GZM7;F5GXD4;F5H4Z1;F5H1V7	Hematopoietic cell protein-tyrosine phosphatase;Protein-tyrosine phosphatase 1C;Protein-tyrosine phosphatase SHP-1;SH-PTP1;Tyrosine-protein phosphatase non-receptor type 6	0.157975	0.110601	0.234634	-0.589956	0.0255228	0.21042	-0.171733	-1.26825	-0.0747385	-0.41844	0.288599	13	15	17	8	10	16	16	15	10	15
P12236	Adenine nucleotide translocator 3;ADP,ATP carrier protein 3;ADP,ATP carrier protein, isoform T2;ADP/ATP translocase 3;Solute carrier family 25 member 6	-1.10471	-0.827967	-0.111429	-0.30094	-0.619557	-0.438558	-1.32092	-1.37148	-0.63756	-0.679978	0.288691	16	16	16	13	14	14	17	16	16	16
Q9UIG0;Q9UIG0-2	Bromodomain adjacent to zinc finger domain protein 1B;hWALp2;Tyrosine-protein kinase BAZ1B;Williams syndrome transcription factor;Williams-Beuren syndrome chromosomal region 10 protein;Williams-Beuren syndrome chromosomal region 9 protein	1.10089	-0.622648	-0.37465	0.0627903	0.0121382	-0.591467	-0.143081	-0.222293	-0.104196	-0.530688	0.288902	6	7	9	7	6	5	8	5	8	7
Q71UM5;C9JLI6	40S ribosomal protein S27-like;Ribosomal protein S27	-0.995443	-0.240455	0.953945	0.664846	-0.16417	-0.211423	-0.10604	-0.801307	-0.560855	-0.211152	0.288977	3	4	4	4	4	3	4	4	3	4
P49006	Macrophage myristoylated alanine-rich C kinase substrate;MARCKS-like protein 1;MARCKS-related protein	2.01552	2.37883	3.3075	-0.0824837	-0.811354	-1.02893	0.805839	1.39931	-0.0122683	0.652117	0.289419	3	3	2	6	6	6	5	2	6	5
Q13283;F8W7N6;F5H4D6;E5RJU8;E5RIZ6;Q5HYE9;E5RH42;E5RIF8;E5RI46;E5RH00	ATP-dependent DNA helicase VIII;cDNA FLJ50206, highly similar to Ras-GTPase-activating protein-binding protein 1 (EC 3.6.1.-);GAP SH3 domain-binding protein 1;Putative uncharacterized protein DKFZp313K0921;Ras GTPase-activating protein-binding protein 1;Uncharacterized protein	0.382636	-0.430148	-0.481348	-0.776527	-0.443935	-0.423245	-0.549393	-0.883871	-0.878167	-0.302574	0.289457	3	5	5	2	3	4	4	5	5	5
O43684;O43684-2;B4DDM6	cDNA FLJ57899, highly similar to Mitotic checkpoint protein BUB3;Mitotic checkpoint protein BUB3	3.31265	0.509706	-0.445037	0.0532905	-0.117742	-0.0370299	-0.0207128	-0.380395	-0.122689	-0.00162738	0.289837	5	7	5	7	7	6	5	5	4	5
P49327;F5H0D4	[Acyl-carrier-protein] S-acetyltransferase;[Acyl-carrier-protein] S-malonyltransferase;3-hydroxypalmitoyl-[acyl-carrier-protein] dehydratase;3-oxoacyl-[acyl-carrier-protein] reductase;3-oxoacyl-[acyl-carrier-protein] synthase;Enoyl-[acyl-carrier-protein] reductase;Fatty acid synthase;Oleoyl-[acyl-carrier-protein] hydrolase	-0.569321	2.53414	1.06963	2.38222	3.45278	3.11116	2.15766	3.17706	1.99879	2.60731	0.290071	75	71	70	61	63	51	70	65	70	53
P09622;F5H4I0;E9PEX6;B4DT69;B4DHG0;F2Z2E3;F8WDM5	cDNA FLJ50515, highly similar to Dihydrolipoyl dehydrogenase, mitochondrial (EC 1.8.1.4);Dihydrolipoamide dehydrogenase;Dihydrolipoyl dehydrogenase;Dihydrolipoyl dehydrogenase, mitochondrial;Glycine cleavage system L protein;Uncharacterized protein	0.00115216	-0.257835	0.670247	0.201577	-0.301953	0.214191	-0.347156	-0.954631	-0.0380484	-0.0691632	0.291467	4	9	9	7	8	10	9	8	5	6
Q9NVJ2;B4DI85	ADP-ribosylation factor-like 8B, isoform CRA_a;ADP-ribosylation factor-like protein 10C;ADP-ribosylation factor-like protein 8B;cDNA FLJ50155, highly similar to ADP-ribosylation factor-like protein 8B;Novel small G protein indispensable for equal chromosome segregation 1	-2.64047	-1.41229	NaN	NaN	-1.73877	-0.388607	-1.19295	-2.5866	-1.4854	-0.67015	0.291638	5	4	1	1	4	3	5	5	3	3
Q8ND56;Q8ND56-2;B4DTG6	cDNA FLJ54754, highly similar to Protein FAM61A;Protein FAM61A;Protein LSM14 homolog A;Protein SCD6 homolog;Putative alpha-synuclein-binding protein;RNA-associated protein 55A	NaN	0.397885	-0.108058	1.17719	0.646608	1.21541	0.756392	0.357202	0.673691	1.54668	0.291645	1	1	2	3	3	3	2	1	2	2
Q86UE4;E5RJU9	3D3/LYRIC;Astrocyte elevated gene-1 protein;Lysine-rich CEACAM1 co-isolated protein;Metadherin;Metastasis adhesion protein;Protein LYRIC;Uncharacterized protein	-1.07193	-0.76533	0.0798153	-0.363459	-0.47039	-0.191796	-0.613479	-1.52003	-0.736792	-1.24868	0.292218	4	6	3	8	8	6	6	4	6	5
O95782;O95782-2	100 kDa coated vesicle protein A;Adapter-related protein complex 2 alpha-1 subunit;Adaptor protein complex AP-2 subunit alpha-1;Alpha1-adaptin;Alpha-adaptin A;AP-2 complex subunit alpha-1;Clathrin assembly protein complex 2 alpha-A large chain;Plasma membrane adaptor HA2/AP2 adaptin alpha A subunit	-2.14628	-0.757974	-0.994018	-0.54726	-1.67134	-2.17762	-1.44068	-1.30427	-1.90014	-1.25909	0.292257	4	4	4	4	9	3	4	4	3	5
O43823;B7Z8L8	A-kinase anchor protein 8;A-kinase anchor protein 95 kDa;cDNA FLJ50339, highly similar to A-kinase anchor protein 8	NaN	-0.75648	-0.70319	-0.458236	0.0919835	-0.100028	-0.442245	-0.492101	0.0723322	-0.128191	0.292731	1	6	4	2	3	3	5	4	4	5
Q86U86;Q86U86-8;Q86U86-2;Q86U86-9;Q86U86-3;Q86U86-7;Q86U86-4;Q86U86-5;E7EVG2;Q86U86-6;C9JPI5;C9JQF1	BRG1-associated factor 180;Polybromo-1D;Protein polybromo-1;Uncharacterized protein	-0.11279	-0.054943	0.0160957	0.539962	NaN	0.273808	0.221254	1.03403	0.0817507	0.203276	0.293756	3	3	3	3	1	3	2	3	2	2
C9JGC4;Q8NBT2;E7EWE9	Kinetochore protein Spc24;Uncharacterized protein	NaN	1.24198	0.616406	NaN	NaN	NaN	1.19984	NaN	1.13721	1.71721	0.293855	1	3	3	1	0	1	3	1	2	4
Q9UKD2	mRNA turnover protein 4 homolog	-1.48295	-0.341759	-0.173372	0.187978	-0.566363	-0.25059	0.157989	-0.697428	NaN	0.81999	0.294089	4	3	3	2	2	3	3	2	0	2
A8MUW5;Q52LJ0	Protein FAM98B;Uncharacterized protein	-0.685709	0.795463	NaN	0.441494	NaN	-2.40587	0.0436566	NaN	NaN	NaN	0.295479	2	3	2	1	1	2	2	1	1	1
P05141;Q9H0C2	Adenine nucleotide translocator 2;Adenine nucleotide translocator 4;ADP,ATP carrier protein 2;ADP,ATP carrier protein 4;ADP,ATP carrier protein, fibroblast isoform;ADP/ATP translocase 2;ADP/ATP translocase 4;Solute carrier family 25 member 31;Solute carrier family 25 member 5;Sperm flagellar energy carrier protein	-2.0296	-0.552742	-0.0157146	-0.159843	-0.34666	-0.800119	-1.30141	-1.56928	-0.650253	-1.02071	0.295587	16	16	16	15	16	16	17	15	17	17
Q96CT7	Coiled-coil domain-containing protein 124	-1.63714	-0.175286	0.574175	0.811512	0.756445	0.986748	0.252985	0.787798	0.179813	0.860798	0.295961	4	5	3	4	2	3	2	3	3	3
P46821;D6RA32;D6RA40	MAP1 light chain LC1;Microtubule-associated protein 1B;Uncharacterized protein	-0.811579	2.32396	2.20029	1.88024	0.796786	-0.423075	1.01255	1.4835	0.556687	-0.0360346	0.297303	13	4	7	6	4	7	5	7	8	4
P50402;Q5HY57;F8WEQ1	Emerin;Emerin (Emery-Dreifuss muscular dystrophy), isoform CRA_b	-2.30186	-0.621762	0.0742788	-0.843491	-1.60499	-1.13868	-1.87145	-1.57466	-1.73779	-1.37049	0.298005	5	6	5	3	5	4	6	4	4	6
O60306;REV__Q9NZM3;REV__Q9NZM3-2;REV__E9PBE9;REV__Q5JR59;REV__Q9NZM3-3;REV__E7EUQ1;REV__Q9NZM3-4;REV__C9JP63;REV__E7EPJ2;REV__Q5JR59-3;REV__Q9BWW8;REV__B4DYN0;REV__Q5JR59-4	Intron-binding protein aquarius;Intron-binding protein of 160 kDa	2.18785	-0.0816186	-0.3859	0.309271	-0.111432	0.305857	-0.127579	-0.639571	-0.205362	-0.130913	0.298148	4	7	5	5	6	4	5	5	6	5
Q13043;Q13043-2;F5H5B4;B3KYA7;Q13188;E5RFQ9;Q8NBU1;E5RIM6	cDNA FLJ16404 fis, clone UTERU2008019, highly similar to Serine/threonine-protein kinase 3 (EC 2.7.11.1);cDNA FLJ90748 fis, clone PLACE1011824, highly similar to Human Ste20-like kinase (MST2) mRNA;Mammalian STE20-like protein kinase 1;Mammalian STE20-like protein kinase 2;Serine/threonine-protein kinase 3;Serine/threonine-protein kinase 4;Serine/threonine-protein kinase Krs-1;Serine/threonine-pr…	-0.705425	0.37731	0.687394	1.55467	NaN	0.181258	-0.518094	-0.544798	0.498927	0.13073	0.299433	3	3	3	3	1	7	4	4	3	3
P11940;P11940-2;E7ERJ7;E7EQV3;E5RJB9;Q4VXU2;E5RH24;E5RGH3;Q4VY17;E5RHG7;E5RFD8;E5RGC4;Q96DU9;E9PBN1;Q5JQF8;E5RJM8	Chromosome 20 open reading frame 119;EPAB;Polyadenylate-binding protein 1;Polyadenylate-binding protein 1-like;Polyadenylate-binding protein 1-like 2;Polyadenylate-binding protein 5;RNA-binding motif protein 32;RNA-binding protein 32;Uncharacterized protein	0.57904	-0.105624	-0.0204457	0.338174	0.825396	0.510848	-0.25719	-0.406269	0.0388745	0.357253	0.300212	20	22	18	17	17	20	20	19	20	20
Q8TCT9;Q8TCT9-5;Q8TCT9-2;Q8TCT9-4	Intramembrane protease 1;Minor histocompatibility antigen H13;Presenilin-like protein 3;Signal peptide peptidase	-2.95166	-1.51889	-1.0006	-1.01826	NaN	NaN	-2.02644	-3.0667	-2.59474	-1.42981	0.300361	1	2	2	1	1	1	3	1	3	2
F5H5P2;P12694;B4DP47;F5GXU9	2-oxoisovalerate dehydrogenase subunit alpha, mitochondrial;Branched-chain alpha-keto acid dehydrogenase E1 component alpha chain;cDNA FLJ55733, highly similar to 2-oxoisovalerate dehydrogenase alpha subunit, mitochondrial (EC 1.2.4.4)	-0.261032	0.0418915	0.391568	1.32406	0.673706	1.48747	0.985842	1.26589	0.108288	0.405168	0.300707	4	3	3	2	2	2	3	2	2	3
P00915;E5RHP7;E5RH81;E5RFE7;E5RG43;E5RIF9;E5RFL2;E5RGU8;E5RII2;E5RJI8;E5RG81;E5RJF6;E5RHS7	Carbonate dehydratase I;Carbonic anhydrase 1;Carbonic anhydrase B;Carbonic anhydrase I;Uncharacterized protein	-6.39378	-1.02862	-3.95322	-2.95015	-1.60601	NaN	NaN	NaN	-4.83609	-5.21257	0.301094	4	2	9	3	3	1	1	1	12	12
Q8WUD4;C9JUN5	Coiled-coil domain-containing protein 12;Uncharacterized protein	1.59965	0.547945	2.24954	1.24953	1.07124	NaN	0.627507	0.831824	1.23598	1.14417	0.301323	2	2	2	1	2	1	2	2	2	2
Q8TDN6	Brix domain-containing protein 2;Ribosome biogenesis protein BRX1 homolog	2.21241	0.255056	-0.0808557	0.477931	0.9148	0.587694	0.295923	0.130532	0.339252	0.181379	0.301346	2	3	3	3	2	3	3	3	3	3
O43175;Q5SZU1;F5H634;F5GYN9	D-3-phosphoglycerate dehydrogenase;Phosphoglycerate dehydrogenase	-0.241828	2.47369	0.992983	2.22287	2.5907	2.43111	2.345	1.75473	2.20443	2.37737	0.301384	15	12	15	14	15	15	13	13	13	11
P08708;P0CW22	40S ribosomal protein S17	0.108822	-0.100877	-0.0652509	0.00696209	0.877086	0.283567	-0.0992294	-0.602905	-0.0919516	0.054206	0.302078	6	8	6	4	7	7	5	5	7	7
P49750-4;P49750;P49750-3;F8VU51	Nuclear protein ZAP3;YLP motif-containing protein 1;ZAP113	0.0121794	-0.360704	-0.0677889	-0.186617	-0.662781	0.206883	-0.00511158	-0.195058	0.0044039	-0.403997	0.302472	2	5	8	4	3	5	5	6	5	5
Q6Q3G8;P13473;P13473-2;B4E2S7;B7Z2R9;E7EVR5	CD107 antigen-like family member B;cDNA FLJ52540, highly similar to Lysosome-associated membrane glycoprotein 2;cDNA FLJ58780, highly similar to Homo sapiens lysosomal-associated membrane protein 2 (LAMP2), transcript variant LAMP2B, mRNA;Lysosomal-associated membrane protein 2, isoform CRA_b;Lysosomal-associated membrane protein 2C;Lysosome-associated membrane glycoprotein 2;Uncharacterized prot…	-3.05818	-1.51731	-0.0269617	-0.925044	-0.622191	-1.52063	-2.27975	-2.63949	-1.8442	-1.0847	0.302757	2	1	1	1	1	2	3	1	1	1
Q5T749	Keratinocyte proline-rich protein	-6.92134	-0.266845	-2.66172	-4.13225	-5.4112	-3.63595	-0.733197	-4.70326	-0.563163	-2.0497	0.303342	13	1	7	14	14	7	1	14	1	1
P52272;P52272-2;F5H7Z1	Heterogeneous nuclear ribonucleoprotein M	-0.103935	-0.463069	-0.601017	-0.0238655	-0.461747	-0.138775	-0.0597124	-0.234941	-0.284743	-0.273175	0.303723	31	36	34	34	38	32	34	27	26	30
Q6UN15;G3XAD6;Q6UN15-3;Q6UN15-4	Factor interacting with PAP;FIP1-like 1 protein;Pre-mRNA 3'-end-processing factor FIP1;Rearranged in hypereosinophilia	0.0836821	-1.83588	-0.322048	NaN	-0.992256	NaN	-1.31601	NaN	-1.73166	NaN	0.303869	4	2	2	3	3	1	2	1	2	1
P62873;B1AKQ9;B1AKQ8;B1AKQ7	Guanine nucleotide binding protein (G protein), beta polypeptide 1;Guanine nucleotide-binding protein G(I)/G(S)/G(T) subunit beta-1;Transducin beta chain 1	-1.33822	-0.520652	0.0884927	-0.0543149	-0.791865	-0.93034	-0.672265	-2.11775	-0.98282	-0.164886	0.305657	7	11	7	7	8	11	10	9	9	8
Q8N1F7;B3KPQ8	93 kDa nucleoporin;cDNA FLJ32075 fis, clone OCBBF1000146, highly similar to Nuclear pore complex protein Nup93;cDNA FLJ58756, highly similar to Nuclear pore complex protein Nup93;Nuclear pore complex protein Nup93;Nucleoporin Nup93	0.745641	-0.804109	-0.0203421	0.219203	0.0187287	-0.713634	0.151817	-0.998887	0.0572458	-0.171467	0.305758	4	4	5	4	2	4	5	5	4	4
P80303;P80303-2;E9PKG6;E7EV42;E9PLE9;E9PLR0;E9PM22;E9PJP3	DNA-binding protein NEFA;Gastric cancer antigen Zg4;Nucleobindin-2;Uncharacterized protein	0.722749	1.85075	2.42727	NaN	1.37259	1.75232	1.25846	0.457234	0.605325	1.52767	0.306141	3	4	5	1	4	5	3	2	5	5
Q96T88;F5GXG0;B5ME40	E3 ubiquitin-protein ligase UHRF1;Inverted CCAAT box-binding protein of 90 kDa;Nuclear protein 95;Nuclear zinc finger protein Np95;RING finger protein 106;Transcription factor ICBP90;Ubiquitin-like PHD and RING finger domain-containing protein 1;Ubiquitin-like-containing PHD and RING finger domains protein 1;Uncharacterized protein	0.62846	0.77111	-0.024227	1.08461	0.822035	0.548241	0.970277	0.863416	0.814846	1.29622	0.306248	5	3	4	4	2	4	5	5	2	5
Q9P0U1;B5MD00	Mitochondrial import receptor subunit TOM7 homolog;Translocase of outer membrane 7 kDa subunit homolog;Translocase of outer mitochondrial membrane 7 homolog (Yeast), isoform CRA_a;Uncharacterized protein	0.146375	-0.627729	-4.14823	0.554045	0.361106	0.314722	0.226798	0.131025	0.345475	0.0562583	0.306274	3	4	2	4	4	4	4	3	3	3
P33993;F5H776;F5H4S2;A4D2A2;P33993-2;C9J8M6	CDC47 homolog;cDNA FLJ30817 fis, clone FEBRA2001581, highly similar to DNA REPLICATION LICENSING FACTOR MCM7;DNA replication licensing factor MCM7;MCM7 minichromosome maintenance deficient 7 (S. cerevisiae);MCM7 minichromosome maintenance deficient 7 (S. cerevisiae), isoform CRA_a;P1.1-MCM3;Uncharacterized protein	0.219938	0.701834	-0.532679	1.13995	1.8787	1.05861	0.256087	1.1208	1.67488	2.1034	0.306561	26	21	24	22	20	21	16	21	18	13
P09012;B4DDC7	cDNA FLJ52249, highly similar to U1 small nuclear ribonucleoprotein A;U1 small nuclear ribonucleoprotein A	0.102911	0.00993117	-0.0404578	0.192763	-0.589016	0.271942	0.0487761	-0.0871572	0.26654	0.0180207	0.307304	5	5	4	4	5	5	5	5	5	6
Q5SRN5;P04439;Q5SRN7;F5GXQ3	HLA class I histocompatibility antigen, A-3 alpha chain;Major histocompatibility complex, class I, A;MHC class I antigen A*3	-2.37494	-2.26644	NaN	-0.713186	-1.21054	-2.78423	NaN	NaN	-2.02124	NaN	0.307703	10	15	9	12	11	12	12	8	10	10
P54920;Q9H115;B4DK44;B4DGP9;Q4G0M0	Alpha-soluble NSF attachment protein;Beta-soluble NSF attachment protein;cDNA FLJ52551, highly similar to Beta-soluble NSF attachment protein;cDNA FLJ54102, highly similar to Beta-soluble NSF attachment protein;NAPB protein;N-ethylmaleimide-sensitive factor attachment protein alpha;N-ethylmaleimide-sensitive factor attachment protein beta;N-ethylmaleimide-sensitive factor attachment protein, beta…	-1.48921	-1.80828	-0.759051	-0.562569	-1.03903	-1.01399	-1.28495	-2.91042	-1.65826	-1.06505	0.308869	6	12	11	5	3	11	12	11	9	11
Q14643;E7EPX7;E7EVP7;Q14643-2;Q14643-6;Q14643-5;Q14643-7;Q14643-8;Q14643-3;Q14643-4	Inositol 1,4,5-trisphosphate receptor type 1;IP3 receptor isoform 1;Type 1 inositol 1,4,5-trisphosphate receptor;Uncharacterized protein	1.19511	-3.36041	-0.42508	-2.30131	-4.07314	-2.53812	-2.79356	-3.6761	-2.98071	-2.37314	0.308919	1	1	2	1	2	2	1	1	2	2
P61978-2;P61978;B4DFF1;Q5T6W1	cDNA FLJ53312, highly similar to Heterogeneous nuclear ribonucleoprotein K;Heterogeneous nuclear ribonucleoprotein K;Transformation up-regulated nuclear protein	NaN	NaN	-0.739807	-3.54981	NaN	NaN	-0.442658	NaN	NaN	-0.000916008	0.308946	22	26	28	27	26	23	24	23	25	24
F5H7K4;Q6PIU2-2;Q6PIU2;Q6PIU2-3	Arylacetamide deacetylase-like 1;Neutral cholesterol ester hydrolase 1	NaN	-4.86723	NaN	NaN	-2.25114	NaN	-5.14886	NaN	NaN	-5.54662	0.30902	0	4	0	1	3	0	4	1	1	4
Q16881;Q16881-6;E7EW10;Q16881-3;E7ESI6;E9PNQ6;Q16881-4;B7Z2S5;Q16881-2;E2QRB9;Q16881-5;B2R5P6;E9PIR7;E9PMY9;F5H780;Q9NNW7;D3YTF9;F5H2M2;F5H2V0;D3YTF8;Q9NNW7-2;E7ENA2;F5H1L4;E7EWK1;E9PKD3;E9PIZ5;E9PKI4;E9PLT3	cDNA FLJ56075, highly similar to Thioredoxin reductase 1, cytoplasmic (EC 1.8.1.9);cDNA, FLJ92557, highly similar to Homo sapiens thioredoxin reductase 1 (TXNRD1), mRNA;Gene associated with retinoic and interferon-induced mortality 12 protein;KM-102-derived reductase-like factor;Selenoprotein Z;Thioredoxin reductase 1, cytoplasmic;Thioredoxin reductase 2, mitochondrial;Thioredoxin reductase TR1;T…	NaN	1.73813	0.72754	2.0427	1.11759	1.97701	NaN	NaN	NaN	1.87587	0.309145	1	2	3	2	2	2	0	1	1	2
Q32MZ4-2;Q32MZ4-3;Q32MZ4;E9PGZ2;E7EVD7	GC-binding factor 2;Leucine-rich repeat flightless-interacting protein 1;TAR RNA-interacting protein;Uncharacterized protein	-1.1763	0.338653	2.30422	0.664323	-0.0437802	-0.508269	-0.34368	-1.23927	0.243276	0.462416	0.309148	8	11	5	6	8	10	10	10	8	6
Q6NYC8	Phostensin;Protein phosphatase 1 F-actin cytoskeleton-targeting subunit	NaN	0.218579	-1.74849	-1.9412	NaN	-1.02465	-1.38143	-2.85509	-1.94782	-2.2499	0.309476	1	2	2	1	1	2	2	2	2	2
P62891;Q59GN2	60S ribosomal protein L39;60S ribosomal protein L39 pseudogene 5;Putative 60S ribosomal protein L39-like 5	-0.632499	-0.405585	0.0937014	-0.629301	0.588543	NaN	-0.322372	-0.89106	-0.503226	NaN	0.310379	1	1	1	1	1	1	1	1	1	1
O95202;O95202-3;O95202-2;F8WBN9	LETM1 and EF-hand domain-containing protein 1, mitochondrial;Leucine zipper-EF-hand-containing transmembrane protein 1	-1.4178	-0.409244	0.360403	-0.052094	-0.345647	0.136701	-0.118899	-0.379576	0.274896	-0.0723733	0.310828	5	3	2	3	2	4	2	2	2	3
Q13371	Phosducin-like protein	NaN	0.279203	0.229413	NaN	0.671616	1.84428	0.703406	0.860347	0.133547	NaN	0.311218	1	2	3	1	2	3	3	2	2	1
P30453;P30457;Q5SPM3;P18462;P30450;A2ARK8;P30456;F8VPA0	Aw-34;Aw-43;Aw-66;HLA class I histocompatibility antigen, A-10 alpha chain;HLA class I histocompatibility antigen, A-25 alpha chain;HLA class I histocompatibility antigen, A-26 alpha chain;HLA class I histocompatibility antigen, A-34 alpha chain;HLA class I histocompatibility antigen, A-43 alpha chain;HLA class I histocompatibility antigen, A-66 alpha chain;Major histocompatibility complex, class…	NaN	NaN	NaN	-2.95903	-3.79471	NaN	-1.21708	NaN	NaN	-2.95274	0.311832	8	12	11	16	13	11	13	10	9	16
Q13547;F5GXM1;Q5TEE2	Histone deacetylase 1	0.0022881	0.266234	-0.178634	0.019671	-0.389071	-0.00121283	-0.0689707	0.0824068	0.0274516	0.447377	0.312132	8	8	9	5	7	8	7	6	7	7
Q12888-2;F8VY86;Q12888;A6NNK5;C9JXV0	Tumor suppressor p53-binding protein 1;Uncharacterized protein	-0.994939	0.43847	0.045424	0.595817	NaN	0.802511	0.0543867	0.745179	0.115454	0.349464	0.312546	3	5	4	2	1	4	6	3	3	3
P00558;B7Z7A9;B4E1H9;E7ERH5;B4DHM5;P07205	Cell migration-inducing gene 10 protein;Phosphoglycerate kinase;Phosphoglycerate kinase 1;Phosphoglycerate kinase 2;Phosphoglycerate kinase, testis specific;Primer recognition protein 2	1.04149	2.0162	1.48101	3.16093	2.66763	2.89063	1.10914	0.824122	0.806182	1.77372	0.312722	33	32	31	34	30	29	36	33	32	31
Q8N7H5;Q8N7H5-2;F8W9Q2	Pancreatic differentiation protein 2;RNA polymerase II-associated factor 1 homolog	0.0630243	NaN	0.0671887	0.177115	-0.105533	NaN	NaN	-0.759576	-2.05563	0.70749	0.312962	2	0	2	1	1	1	1	1	1	1
Q92973;Q92973-2;Q92973-3;E7EW37;B4DSC0;E5RI07	cDNA FLJ57425, highly similar to Transportin-1;Importin beta-2;Karyopherin beta-2;M9 region interaction protein;Transportin-1;Uncharacterized protein	0.494739	0.273896	0.116103	0.661807	0.78951	0.505199	0.38646	-0.55507	0.380578	0.377749	0.313131	9	8	9	6	8	6	6	9	9	11
O60888-2;O60888;O60888-3;C9IZG4;C9IZQ5	Acetylcholinesterase-associated protein;Brain acetylcholinesterase putative membrane anchor;Protein CutA;Uncharacterized protein	NaN	2.57123	NaN	NaN	1.84165	NaN	2.0341	-2.13464	0.840284	NaN	0.313764	1	1	1	0	2	0	1	3	1	0
P52657	General transcription factor IIA subunit 2;TFIIA p12 subunit;Transcription initiation factor IIA gamma chain;Transcription initiation factor IIA subunit 2	-2.10318	0.994152	0.67144	NaN	NaN	NaN	0.931791	1.25937	NaN	0.796119	0.314195	2	1	2	1	1	1	2	2	1	2
P24928;F5H841	DNA-directed RNA polymerase II subunit A;DNA-directed RNA polymerase II subunit RPB1;DNA-directed RNA polymerase III largest subunit;RNA-directed RNA polymerase II subunit RPB1	1.01777	-0.189753	-0.262688	0.0316197	-0.180793	0.149591	-0.0479151	-0.552297	-0.152503	-0.432262	0.314768	4	12	10	6	8	12	8	7	3	7
P30566;E7ERF4;P30566-2;B4DUM2;B0QY75;B4DEP1	Adenylosuccinase;Adenylosuccinate lyase;cDNA FLJ53891, highly similar to Adenylosuccinate lyase (EC 4.3.2.2);cDNA FLJ59852, highly similar to Adenylosuccinate lyase (EC 4.3.2.2);Uncharacterized protein	1.42374	1.95687	0.303569	1.89236	1.68751	2.05254	1.3229	1.67059	1.62246	2.59307	0.315089	7	9	9	2	5	8	6	6	7	3
Q96RU3;Q96RU3-2;E9PGQ4;Q96RU3-3;Q96RU3-4;F2Z2U3;E7EPB7	Formin-binding protein 1;Formin-binding protein 17;Uncharacterized protein	-2.95227	-0.759719	1.92932	-0.209498	-1.68347	-1.66937	-1.88627	-2.57739	-0.706411	-1.47806	0.315395	3	5	2	4	4	3	4	3	4	4
P41567;O60739	A121;Eukaryotic translation initiation factor 1;Eukaryotic translation initiation factor 1b;Protein translation factor SUI1 homolog;Protein translation factor SUI1 homolog GC20;Sui1iso1	-1.085	0.21616	0.0971181	0.0905303	0.319771	0.158078	-0.51322	-1.16732	-0.5122	-0.14185	0.316004	4	5	4	2	2	5	5	4	5	4
P09429;Q5T7C4;E9PFF0;Q5T7C6;B2RPK0;Q5T7C0	High mobility group protein 1;High mobility group protein B1;High mobility group protein B1 pseudogene 1;High-mobility group box 1;Putative high mobility group protein 1-like 1;Putative high mobility group protein B1-like 1;Uncharacterized protein	-0.0578697	1.53048	-0.121734	1.34217	0.479302	1.28218	0.931722	1.0089	1.02867	0.809484	0.316505	17	16	17	18	16	13	13	19	14	18
Q01130;Q8NAK9;F5GYB8	cDNA FLJ35170 fis, clone PLACE6012942, highly similar to SPLICING FACTOR, ARGININE/SERINE-RICH 2;Protein PR264;Serine/arginine-rich splicing factor 2;Splicing component, 35 kDa;Splicing factor SC35;Splicing factor, arginine/serine-rich 2	2.08497	0.00233066	0.471771	0.279504	-0.188635	0.178521	-0.0192387	-0.182447	0.330332	0.132028	0.316987	7	7	5	7	5	6	5	5	6	6
Q08945;E9PMD4;E9PPZ7	Chromatin-specific transcription elongation factor 80 kDa subunit;Facilitates chromatin transcription complex 80 kDa subunit;Facilitates chromatin transcription complex subunit SSRP1;FACT complex subunit SSRP1;Recombination signal sequence recognition protein 1;Structure-specific recognition protein 1;T160;Uncharacterized protein	-1.5677	-0.259132	-0.150406	0.132944	0.338142	0.377147	-0.172701	-0.557848	0.611363	0.34533	0.31729	8	9	6	6	7	7	5	10	5	7
E7EVA0;P27816;P27816-6;P27816-2;B9ZVR1;E9PGM5;P27816-4;P27816-5;C9JFC3;B5MEG9;B4DSQ1;Q86V26	Microtubule-associated protein;Microtubule-associated protein 4;Uncharacterized protein	0.397806	2.34944	2.60474	1.95014	1.15509	1.81858	0.749098	0.501495	0.645294	2.00257	0.318338	7	12	8	7	6	12	7	9	6	7
Q9Y6Y8;F5H0L8;Q9Y6Y8-2	p125;SEC23-interacting protein	-1.21039	-0.569357	-0.110625	0.91669	-0.0905097	0.045829	-0.889794	-1.78708	-0.727715	-0.211004	0.318393	3	3	3	2	1	3	3	2	3	3
P82673;P82673-2	28S ribosomal protein S28, mitochondrial;28S ribosomal protein S35, mitochondrial	NaN	-0.0626142	-0.423944	NaN	NaN	0.714123	-0.332954	-0.174304	0.774503	-0.00219687	0.318821	2	4	4	0	1	3	2	2	2	2
Q3MNF1	Smooth muscle myosin heavy chain isoform SM1	-5.86445	-1.25128	-0.327332	0.110895	-2.53036	-4.14543	-1.53289	-4.53512	-3.68388	-2.40125	0.318883	77	32	17	19	24	56	24	47	29	25
P46977;E9PNQ1;E9PI32;E9PN73;E9PIJ8	B5;Dolichyl-diphosphooligosaccharide--protein glycosyltransferase subunit STT3A;Integral membrane protein 1;Transmembrane protein TMC;Uncharacterized protein	-2.22775	-1.452	-0.702667	-0.32616	NaN	-1.16828	-1.52264	-2.16707	-1.98661	-1.33746	0.319216	2	4	2	2	1	3	4	3	3	5
Q9H4G4;A6NKU3;Q5VZR0	GLI pathogenesis-related 2;Glioma pathogenesis-related protein 2;Golgi-associated plant pathogenesis-related protein 1;Uncharacterized protein	-5.40777	-3.95679	NaN	-3.70356	NaN	-4.10458	-5.50291	-6.28469	NaN	NaN	0.319969	2	2	0	1	1	2	3	2	1	1
E7EUD8;Q96C36;B4DMU0;E7EUS9;P32322;A6NFM2	Pyrroline-5-carboxylate reductase;Pyrroline-5-carboxylate reductase 1, mitochondrial;Pyrroline-5-carboxylate reductase 2;Uncharacterized protein	-0.40732	-0.0901461	-0.140233	NaN	0.296811	0.249	0.71416	-0.229341	-0.315814	0.591236	0.320777	2	2	3	1	1	2	2	3	1	2
P07737	Profilin I;Profilin-1	0.744962	1.59821	0.990339	1.72511	1.43269	1.70486	0.854524	0.0598013	0.562634	1.45331	0.321033	15	13	12	13	13	13	13	14	13	9
P84095	Rho-related GTP-binding protein RhoG	-2.60881	-1.31977	0.489143	-0.214976	-0.391846	-0.920143	-1.19779	-3.25087	-1.19482	-1.11575	0.321098	5	7	3	3	7	6	5	8	3	3
Q9UM00;C9JX01;Q9UM00-2	Transmembrane and coiled-coil domain-containing protein 1;Transmembrane and coiled-coil domains protein 4;Uncharacterized protein;Xenogeneic cross-immune protein PCIA3	NaN	-1.05522	NaN	-0.599831	NaN	-0.648648	-1.9621	-2.77047	NaN	NaN	0.321666	0	2	0	2	1	2	3	2	0	0
Q13162;E9PEN3;A6NG45;A6NJJ0	Antioxidant enzyme AOE372;Peroxiredoxin IV;Peroxiredoxin-4;Thioredoxin peroxidase AO372;Thioredoxin-dependent peroxide reductase A0372;Uncharacterized protein	-1.35461	0.164286	0.721	0.873779	0.450518	0.719269	-0.620268	-0.957283	-0.968683	-0.0290989	0.321727	7	9	8	5	5	7	9	9	9	8
C9JEE1;Q7Z4V5;Q7Z4V5-2	Hepatoma-derived growth factor 2;Hepatoma-derived growth factor-related protein 2;Uncharacterized protein	0.209958	0.92001	0.539837	0.599545	-0.488333	0.242105	0.240399	-0.126975	0.00296109	0.105054	0.321962	3	2	2	2	2	2	2	2	2	2
Q14165;F5H1S8;F5GX14	Malectin	-1.09451	-0.578167	0.150317	-0.0318843	-0.982164	-0.198961	-0.99715	-1.73178	-1.17466	-0.393763	0.322022	5	7	8	4	5	7	6	6	4	7
P17858;P17858-2;F5H3H2;E9PDI3;F8WEU2	6-phosphofructokinase, liver type;Phosphofructo-1-kinase isozyme B;Phosphofructokinase 1;Phosphohexokinase;Uncharacterized protein	-0.226765	0.589475	0.8991	0.848567	-0.444033	-0.274769	-0.0136246	-0.855257	0.0264478	0.762492	0.322037	13	11	9	7	11	10	7	15	11	8
C9JAJ9	Uncharacterized protein	3.25	0.91021	0.636833	1.33601	1.59131	1.45267	0.708429	1.23382	1.0296	0.778575	0.322132	2	2	2	1	1	2	2	2	1	1
Q5JWU6;Q5U0E0;O43399-3;O43399;O43399-4;O43399-2;B4DPJ6	cDNA FLJ53635, highly similar to Homo sapiens tumor protein D52-like 2 (TPD52L2), transcript variant 6, mRNA;Tumor protein D52-like 2;Tumor protein D52-like 2, isoform CRA_d;Tumor protein D52-like 2, isoform CRA_e;Tumor protein D54	0.231286	2.21166	NaN	1.67989	1.05811	1.75386	0.341589	-0.423539	0.487092	1.28015	0.322169	5	5	1	2	3	4	4	5	4	3
P37235;E9PC71;E5RGA9;P61601	Calcium-binding protein BDR-1;Hippocalcin-like protein 1;HLP2;Neurocalcin-delta;Uncharacterized protein;Visinin-like protein 3	NaN	-2.63358	0.211114	NaN	NaN	NaN	-1.85137	NaN	-3.13375	-2.79061	0.323005	1	2	1	0	0	0	2	0	2	2
Q16666;Q16666-2;Q16666-3;E7EPR3;C9JXU0;Q6K0P9;Q6K0P9-2;Q6K0P9-3;Q6K0P9-4;Q6K0P9-5;Q6K0P9-6	Gamma-interferon-inducible protein 16;Interferon-inducible myeloid differentiation transcriptional activator;Interferon-inducible protein X;Pyrin and HIN domain-containing protein 1;Uncharacterized protein	0.470471	-0.791909	-0.10267	-0.454912	-0.232542	-0.217506	-0.499105	-0.909088	-0.19053	-0.595047	0.323942	20	24	19	19	18	21	20	19	16	19
F8W8Z9;F6S928;Q5JRT7;Q8N4H5	Mitochondrial import receptor subunit TOM5 homolog;Translocase of outer mitochondrial membrane 5 homolog (Yeast)	0.159182	-0.618736	-0.420149	0.192675	-0.0701365	0.961422	-0.0144253	-0.118454	-0.133435	-0.0671512	0.324718	3	6	7	6	6	7	8	6	5	6
P02786;G3V0E5;F5H6B1;F8WBE5	p90;T9;Transferrin receptor protein 1;Transferrin receptor protein 1, serum form	-0.890436	-2.95455	-1.08639	-1.40445	0.11622	-1.73879	-2.41572	-1.48728	-2.28883	-1.17564	0.324871	9	15	6	7	7	7	13	8	9	9
Q5T750	Skin-specific protein 32	-5.49315	NaN	NaN	-4.0243	-0.575144	-1.81202	NaN	-0.306114	NaN	NaN	0.325139	3	0	1	5	3	2	2	5	0	0
P63173	60S ribosomal protein L38	0.359873	-0.157971	0.315234	0.147234	1.05988	0.471036	-0.0778703	-0.191972	0.0104942	0.283253	0.325191	5	6	5	6	6	6	5	5	5	5
P41223;C9JCD9;C9JNV2;F8WCN7	Protein BUD31 homolog;Protein EDG-2;Protein G10 homolog;Uncharacterized protein	-0.879236	0.341931	-0.925804	-0.229202	-0.059313	0.166767	0.554069	-0.501494	NaN	NaN	0.325501	2	3	2	2	3	2	3	1	1	1
Q9NRW3	APOBEC1-like;Phorbolin I;Probable DNA dC->dU-editing enzyme APOBEC-3C	-0.554645	-2.17417	1.07109	-1.1208	-0.820799	-1.34292	-1.56366	-1.6052	-0.371959	-1.7576	0.325651	1	3	1	2	1	2	3	3	1	2
P39059;F5H1A4	Collagen alpha-1(XV) chain;Endostatin;Endostatin-XV;Related to endostatin;Restin	NaN	-1.24715	-1.82998	-3.78247	-4.87151	-1.81019	-5.40122	-5.02651	-4.50247	NaN	0.326144	1	2	3	3	11	2	8	3	10	1
Q9Y617;Q9Y617-2	Phosphohydroxythreonine aminotransferase;Phosphoserine aminotransferase	2.75909	4.39248	1.9244	3.96855	2.98176	2.12641	3.06654	2.23529	2.68116	3.31759	0.326208	15	12	7	11	13	9	10	9	8	8
Q9Y2X3;F8WED0	Nucleolar protein 5;Nucleolar protein 58	0.0549372	-0.497138	-0.812027	-0.258816	-0.683416	-0.423377	-0.389011	0.0391141	0.13674	-0.501394	0.326867	10	16	16	11	14	17	17	13	15	15
P30519	Heme oxygenase 2	-1.27447	-0.947533	-0.917424	0.500392	NaN	-0.603602	-1.19416	-1.731	-1.13655	-0.794552	0.327328	1	2	2	1	1	1	2	2	1	2
O75431;Q8IZ68;C9JAZ1;C9JNK6	cDNA FLJ51595, highly similar to Metaxin-2;Metaxin 2;Metaxin 2, isoform CRA_c;Metaxin-2;Mitochondrial outer membrane import complex protein 2;Uncharacterized protein	-1.60527	-0.284401	0.316055	NaN	-1.05825	0.250896	-0.0215174	-0.919004	-0.40927	0.141725	0.327677	2	4	2	1	3	3	3	2	2	3
P46781;C9JM19;B5MCT8;A8MXK4;F2Z3C0	40S ribosomal protein S9;Ribosomal protein S9, isoform CRA_c;Ribosomal protein S9, isoform CRA_e;Uncharacterized protein	-0.0252678	-0.0198993	0.113271	0.164082	0.311168	0.289806	-0.116461	-0.535511	-0.0669887	0.164735	0.327764	13	14	13	14	15	12	13	13	14	13
P08107;F5GZ62;F5H1D3;F8VZJ4;E7EQL7;E7EP94;Q5SP16;E7EP11;C9IYI3	Heat shock 70 kDa protein 1/2;Heat shock 70 kDa protein 1A/1B;Heat shock 70kDa protein 1A;Uncharacterized protein	-2.41758	-0.225004	0.085606	0.290942	-0.630344	-0.47265	-0.707008	-2.52717	-2.02903	-0.529703	0.327847	17	17	11	12	14	15	16	19	15	12
P50151;Q9H1X3-3;A6NC00	Guanine nucleotide-binding protein G(I)/G(S)/G(O) subunit gamma-10;Uncharacterized protein	NaN	-4.18981	-1.12868	-3.29959	-3.95365	-2.89991	-4.16728	-5.88772	-3.80858	-3.37922	0.328377	1	4	2	3	2	3	5	5	3	3
F5GZA2;P39060;P39060-1;F8WDA7;P39060-2	Collagen alpha-1(XVIII) chain;Endostatin	-6.48856	NaN	-1.50946	-2.78963	-3.27713	NaN	-4.54098	-6.19576	NaN	NaN	0.328751	1	0	1	2	4	0	5	6	0	0
Q9BS26	Endoplasmic reticulum resident protein 44;Thioredoxin domain-containing protein 4	-1.17877	-0.655683	-0.170905	0.43353	-0.390115	0.327133	-0.715663	-2.01674	-1.256	-0.724689	0.329515	2	3	3	3	2	2	3	4	3	3
Q2M5E1;O14578;O14578-3;O14578-2	Citron;Citron Rho-interacting kinase;Serine/threonine-protein kinase 21	0.38947	0.831578	NaN	0.433898	NaN	NaN	0.424376	0.225222	NaN	NaN	0.330983	2	2	1	2	1	2	1	1	0	1
Q92575;F5GWP1	Erasin;UBX domain-containing protein 2;UBX domain-containing protein 4	NaN	3.91797	0.830557	1.52931	0.827073	1.35285	NaN	NaN	0.206902	0.830741	0.331087	0	1	1	1	1	1	1	1	1	1
P14317;E7EVW7;B4DQ69	cDNA FLJ54279, highly similar to Hematopoietic lineage cell-specific protein;Hematopoietic cell-specific LYN substrate 1;Hematopoietic lineage cell-specific protein;LckBP1;p75;Uncharacterized protein	0.0894738	0.940669	2.79372	0.0755227	-1.0304	-0.490182	-0.0117581	-0.95566	0.4055	0.364449	0.331624	9	12	7	17	17	15	13	14	10	11
B7Z6F8;Q14677;Q14677-2	cDNA FLJ61629, highly similar to Clathrin interactor 1;Clathrin interactor 1;Clathrin-interacting protein localized in the trans-Golgi region;Enthoprotin;Epsin-4;Epsin-related protein	-0.997712	-0.0915722	-0.0403377	0.0626949	-0.385974	-0.334505	-0.489146	-1.22446	-0.347661	-0.377697	0.332568	4	4	3	2	2	4	2	2	2	3
P07858;F5GWW0;F5H2P9;B4DMY4;E9PQM1;E9PSG5;E9PLY3;E9PHZ5;E9PNL5;E9PKQ7;E9PKD0;E9PCB3;E9PJ67;E9PR54;E9PS78;E9PL32	APP secretase;Cathepsin B;Cathepsin B heavy chain;Cathepsin B light chain;Cathepsin B1;cDNA FLJ59133, highly similar to Cathepsin B (EC 3.4.22.1);Uncharacterized protein	-3.05016	-3.85046	-3.63831	-2.59041	-2.21501	-3.59071	-4.16553	-5.86421	-3.21364	-2.08039	0.333613	3	8	10	6	5	3	9	7	8	6
E9PFU1;Q8WUM4;C9IZF9;F8WBR8;F8WEQ7;F8WDK9	ALG-2-interacting protein 1;Hp95;Programmed cell death 6-interacting protein;Uncharacterized protein	0.749605	-0.0995849	-0.0253708	1.01406	0.925173	0.464718	0.430076	-0.357741	-0.527871	0.766509	0.333662	20	20	19	14	17	15	15	18	15	16
Q9H3R5;B3KVZ3	cDNA FLJ41767 fis, clone IMR322006495, highly similar to Centromere protein H (Kinetochore protein CENP-H);Centromere protein H;Centromere protein H, isoform CRA_b;Interphase centromere complex protein 35	NaN	1.24011	0.209852	NaN	NaN	1.54593	NaN	NaN	1.25508	NaN	0.334177	1	1	1	0	1	2	1	1	1	1
P01860	HDC;Heavy chain disease protein;Ig gamma-3 chain C region	-5.57683	-2.48165	-1.62752	-3.42713	-4.15122	-4.04996	-4.23065	-4.7068	-4.59093	-3.38428	0.334444	9	9	6	9	12	10	11	9	11	9
B4DNJ6;Q9Y3F4;B0AZV0	cDNA FLJ51909, highly similar to Serine-threonine kinase receptor-associatedprotein;cDNA, FLJ79540, highly similar to Serine-threonine kinase receptor-associatedprotein;MAP activator with WD repeats;Serine-threonine kinase receptor-associated protein;UNR-interacting protein;WD-40 repeat protein PT-WD	0.84262	1.61409	0.250799	0.779196	1.3486	1.31653	0.527085	-0.0193092	0.417145	0.909441	0.334779	7	9	6	7	6	7	9	7	6	8
O00743-3;O00743;O00743-2;B7Z3E2;Q5T1S7	cDNA FLJ50777, highly similar to Serine/threonine-protein phosphatase 6 (EC 3.1.3.16);cDNA, FLJ79426, highly similar to Serine/threonine-protein phosphatase 6 (EC 3.1.3.16);Serine/threonine-protein phosphatase;Serine/threonine-protein phosphatase 6 catalytic subunit	NaN	0.75533	NaN	0.635559	0.0876243	0.399223	0.208158	-0.447872	NaN	0.506913	0.335149	1	2	1	3	2	2	2	2	1	1
E9PG89;Q12873;Q12873-2	ATP-dependent helicase CHD3;Chromodomain-helicase-DNA-binding protein 3;Mi-2 autoantigen 240 kDa protein;Mi2-alpha;Uncharacterized protein;Zinc finger helicase	NaN	0.48533	-0.417748	-0.37471	-0.691058	-0.19389	-0.239234	NaN	0.225016	0.517379	0.335166	3	9	7	5	6	7	8	5	6	5
Q13085-4;Q13085;Q13085-2;Q13085-3;F8W6G0;O00763;F8W8T8;O00763-2;A8MYL5	ACC-alpha;ACC-beta;Acetyl-CoA carboxylase 1;Acetyl-CoA carboxylase 2;Biotin carboxylase;Uncharacterized protein	NaN	0.598259	0.566801	NaN	NaN	1.63656	0.507975	NaN	1.04823	NaN	0.33544	2	3	1	0	0	4	2	0	1	1
O75368	SH3 domain-binding glutamic acid-rich-like protein	-0.564827	1.41902	1.81865	2.35439	1.91612	1.99292	0.378451	0.0346422	0.480509	0.9233	0.336347	5	4	5	3	4	5	5	5	4	4
P08758;E7ENQ5;D6RBL5;D6RBE9;E9PHT9;D6RCN3	Anchorin CII;Annexin A5;Annexin V;Annexin-5;Calphobindin I;Endonexin II;Lipocortin V;Placental anticoagulant protein 4;Placental anticoagulant protein I;Thromboplastin inhibitor;Uncharacterized protein;Vascular anticoagulant-alpha	-1.23894	-0.267587	-1.02348	0.289722	-0.317611	0.730185	-1.17491	-2.35125	-2.6248	-0.568515	0.336497	20	20	16	13	11	13	18	18	21	17
P27707;D6RFG8;D6RCP9;D6RG38	Deoxycytidine kinase;Uncharacterized protein	0.640265	2.20351	1.10168	0.535618	1.76547	2.0053	1.72095	1.05492	1.28722	2.13287	0.336856	7	7	6	3	5	6	7	7	4	5
Q14974;B7ZAV6;F5H4R7	cDNA, FLJ79320, highly similar to Importin beta-1 subunit;Importin subunit beta-1;Importin-90;Karyopherin subunit beta-1;Nuclear factor p97;Pore targeting complex 97 kDa subunit	0.197412	0.0996453	0.18258	0.350851	0.666004	0.207737	0.303118	-0.562225	0.340176	0.211157	0.337233	22	27	24	20	24	19	23	23	22	24
Q9H4E7;F5H853;F8W8F9;Q6TDU7;Q6TDU7-3;B5MDN1;G3V333;G3V2J3	Cancer susceptibility candidate protein 1;Differentially expressed in FDCP 6 homolog;IRF4-binding protein;Lung adenoma susceptibility 1-like protein;Uncharacterized protein	3.4898	-0.270475	0.438758	-0.312475	-1.73113	-0.151884	-0.901349	-1.45193	-0.0417884	-0.45346	0.337467	2	3	2	3	4	3	2	1	2	3
P11049;B7ZAN3	cDNA, FLJ79247, highly similar to Leukocyte antigen CD37;Leukocyte antigen CD37;Tetraspanin-26	NaN	NaN	-1.33848	-4.41878	NaN	-2.64153	NaN	0.0336759	NaN	-0.783058	0.337932	0	1	2	1	1	1	1	1	0	1
Q8TBQ9	Protein kish-A	-1.62034	-1.05672	0.105964	0.248552	-0.160443	-0.183834	-1.18527	-1.43385	-1.37597	-0.533689	0.338547	2	2	2	2	2	2	2	2	2	2
P27797	Calregulin;Calreticulin;CRP55;Endoplasmic reticulum resident protein 60;grp60;HACBP	-0.866969	-0.647856	0.0114389	0.280598	-0.00793493	0.307907	-0.621325	-2.33052	-1.06388	-0.092255	0.339169	18	21	22	16	18	18	19	19	21	22
O60573;B8ZZ50;B8ZZJ9;B9A044;B8ZZL3;B9A023;B4E1E4;C9JEL3	cDNA FLJ59146, moderately similar to Eukaryotic translation initiation factor 4E type 3;eIF4E-like protein 4E-LP;Eukaryotic translation initiation factor 4E homologous protein;Eukaryotic translation initiation factor 4E member 2, isoform CRA_b;Eukaryotic translation initiation factor 4E type 2;Eukaryotic translation initiation factor 4E-like 3;mRNA cap-binding protein 4EHP;mRNA cap-binding protei…	NaN	1.6585	0.803541	NaN	NaN	0.877763	NaN	NaN	0.528096	1.02558	0.339593	1	2	2	0	0	2	1	0	2	2
O43447;A6NNE7;C9JQD4	Peptidyl-prolyl cis-trans isomerase;Peptidyl-prolyl cis-trans isomerase H;Rotamase H;Small nuclear ribonucleoprotein particle-specific cyclophilin H;U-snRNP-associated cyclophilin SnuCyp-20	NaN	1.18493	-0.305533	1.18888	0.341995	NaN	0.155025	-0.141884	NaN	NaN	0.340298	0	3	3	3	3	1	4	3	1	1
P24821;P24821-3;E9PC84;F5H7V9;P24821-5;P24821-6;F5H5D6	Cytotactin;Glioma-associated-extracellular matrix antigen;GMEM;GP 150-225;Hexabrachion;JI;Myotendinous antigen;Neuronectin;Tenascin;Tenascin-C;Uncharacterized protein	-5.12077	-3.98728	-0.891515	-3.97509	-4.56516	-4.6841	-4.43008	-5.63031	-3.90502	-3.93933	0.340973	5	40	1	9	36	33	57	42	33	38
Q9UKF6;F5GXZ2;E7ER23	Cleavage and polyadenylation specificity factor 73 kDa subunit;Cleavage and polyadenylation specificity factor subunit 3;mRNA 3'-end-processing endonuclease CPSF-73;Uncharacterized protein	2.49802	-0.0824691	-0.558207	NaN	NaN	0.0177048	-0.0501027	-0.29316	0.136342	-0.352485	0.341528	4	4	4	1	1	3	3	2	4	3
Q9HAV4;C9J4N8;E7EQK9;E7EQN7;E2QRM3	Exportin-5;Ran-binding protein 21;Uncharacterized protein	NaN	1.15295	0.083265	NaN	NaN	1.98447	0.810217	1.10596	NaN	NaN	0.341654	2	4	4	1	0	2	3	2	1	0
P22314;E7ERL1;B4DDE4;Q5JRR6;Q5JRS0;Q5JRR9;Q5JRS2;Q5JRS3;Q5JRS1	cDNA FLJ54582, highly similar to Ubiquitin-activating enzyme E1;Protein A1S9;Ubiquitin-activating enzyme E1;Ubiquitin-like modifier activating enzyme 1;Ubiquitin-like modifier-activating enzyme 1;Uncharacterized protein	0.925749	1.58903	0.0150702	1.84981	1.37089	1.80944	0.099737	0.116909	0.717177	0.74682	0.341841	34	31	31	30	30	28	32	30	29	29
P07108;B8ZWD6;B8ZWD7;P07108-2;P07108-3	Acyl-CoA-binding protein;Diazepam binding inhibitor, splice form 1A(1)-G;Diazepam binding inhibitor, splice form 1G;Diazepam-binding inhibitor;Endozepine	1.36905	2.76482	3.51936	3.4958	4.23433	3.02607	2.21819	1.51339	2.68289	3.081	0.342157	8	9	9	9	9	8	9	9	9	9
P07099;B1AQP9;B1AQP8	Epoxide hydratase;Epoxide hydrolase 1;Epoxide hydrolase 1, microsomal (Xenobiotic);Microsomal epoxide hydrolase	-4.98552	NaN	-6.00065	-5.8609	-4.6792	-3.36699	NaN	-6.11979	-4.51879	-4.83129	0.342398	5	1	2	1	1	3	1	2	3	2
P35269;F5H761;E7EUG6;F5GY49	General transcription factor IIF 74 kDa subunit;General transcription factor IIF subunit 1;Transcription initiation factor IIF subunit alpha;Transcription initiation factor RAP74;Uncharacterized protein	0.208464	1.43154	0.121616	1.10782	1.16143	1.68623	0.997208	0.588596	1.07733	1.31239	0.342543	6	7	8	8	4	6	8	5	6	7
O75165;F5GX04	DnaJ homolog subfamily C member 13;Required for receptor-mediated endocytosis 8	NaN	-1.4028	NaN	-0.61109	-1.34353	-1.08072	-1.39597	-2.44068	NaN	NaN	0.342677	1	4	1	2	2	3	3	2	1	1
P00813;F5GWI4;F5GXW0;F5GYD4	Adenosine aminohydrolase;Adenosine deaminase	1.0464	1.03857	NaN	1.75727	1.06824	1.95409	-0.14688	NaN	-0.0329421	NaN	0.343156	3	3	0	1	1	3	3	1	2	2
P62841	40S ribosomal protein S15;RIG protein	-0.470994	-0.526137	-0.16626	-0.431046	0.366467	0.165888	-0.620919	-1.12491	-0.525409	-0.453187	0.343223	3	3	2	3	2	3	2	3	2	2
P11216	Glycogen phosphorylase, brain form	-0.739691	1.57822	2.19915	1.31582	0.907906	1.2037	0.237711	-0.825525	0.364552	1.16942	0.343963	10	9	3	3	8	3	6	8	6	10
O95816;B4DXE2;A2A296	BAG family molecular chaperone regulator 2;Bcl-2-associated athanogene 2;BCL2-associated athanogene 2;cDNA FLJ50277, highly similar to BAG family molecular chaperone regulator 2	0.0861047	0.641221	0.687122	1.13111	1.01355	NaN	0.948734	1.11678	NaN	NaN	0.345305	5	5	4	5	6	1	6	5	0	1
O75643;F5H447;C9JAQ9;O75643-2;F5H4C1;B4E0P5;A2RRQ7	Activating signal cointegrator 1 complex subunit 3-like 1;BRR2 homolog;cDNA FLJ56901, highly similar to U5 small nuclear ribonucleoprotein 200 kDa helicase (EC 3.6.1.-);SNRNP200 protein;U5 small nuclear ribonucleoprotein 200 kDa helicase;U5 snRNP-specific 200 kDa protein;Uncharacterized protein	1.13326	0.0874717	-0.0591076	0.318748	0.0991085	0.589381	0.463143	1.39774	0.622129	0.0397576	0.346074	42	63	57	49	52	57	61	54	37	45
Q8WU90;F5H0F5;B4DMW2	cDNA FLJ60710, highly similar to Homo sapiens likely ortholog of mouse immediate early response, erythropoietin 4 (LEREPO4), mRNA;DRG family-regulatory protein 1;Likely ortholog of mouse immediate early response erythropoietin 4;Zinc finger CCCH domain-containing protein 15	0.125637	0.669364	0.884701	NaN	1.14087	0.549493	0.176116	-0.163987	0.518744	0.983423	0.346092	5	6	6	1	4	5	6	5	6	5
Q9GZL7	Ribosome biogenesis protein WDR12;WD repeat-containing protein 12	NaN	0.472454	-0.446767	0.0418431	0.911958	0.416643	0.480581	0.549426	0.688	0.409027	0.347755	0	3	3	2	2	3	4	3	1	3
P37268;E9PNM1;B4DJE5;B7Z1J3;B4DT56;B3KQ95;E9PJG4;E9PS69	cDNA FLJ33164 fis, clone UTERU2000542, highly similar to Squalene synthetase (EC 2.5.1.21);cDNA FLJ50447, highly similar to Squalene synthetase (EC 2.5.1.21);cDNA FLJ50548, highly similar to Squalene synthetase (EC 2.5.1.21);cDNA FLJ50660, highly similar to Squalene synthetase (EC 2.5.1.21);cDNA, FLJ78892, highly similar to Squalene synthetase (EC 2.5.1.21);cDNA, FLJ79250, highly similar to Squal…	NaN	1.51281	2.1193	NaN	NaN	NaN	0.285118	1.26929	1.99212	1.33905	0.347907	3	2	1	1	0	0	2	2	1	2
P02749	Activated protein C-binding protein;Anticardiolipin cofactor;APC inhibitor;Apolipoprotein H;Beta-2-glycoprotein 1;Beta-2-glycoprotein I	-7.70116	-5.26887	-6.50862	-5.51813	-5.11495	-6.87975	-5.40867	NaN	-3.66706	-4.91387	0.348712	3	2	2	5	4	3	4	2	8	3
O75396	ER-Golgi SNARE of 24 kDa;SEC22 vesicle-trafficking protein homolog B;SEC22 vesicle-trafficking protein-like 1;Vesicle-trafficking protein SEC22b	-1.77566	-0.328062	0.0939751	0.0176562	-1.27636	-0.85841	-0.693202	-1.64291	-1.35818	-0.778954	0.349214	8	9	6	9	9	7	9	8	5	8
Q13867;E7EMN3	Bleomycin hydrolase;Uncharacterized protein	-0.378998	1.24554	NaN	NaN	NaN	2.41194	NaN	1.03117	NaN	NaN	0.350355	2	2	0	0	1	4	0	2	1	0
O15400;O15400-2;B4DH37	cDNA FLJ53760, highly similar to Syntaxin-7;Syntaxin-7	1.52725	-0.65408	0.014969	-0.114713	-1.54799	-0.674531	-0.570552	-1.47752	-0.549926	-0.203455	0.350563	5	7	5	3	6	5	6	6	4	7
Q14444;Q14444-2;G3V153;E9PLA9;E9PEK6;E9PP31	Caprin-1;Cell cycle-associated protein 1;Cytoplasmic activation- and proliferation-associated protein 1;GPI-anchored membrane protein 1;GPI-anchored protein p137;Membrane component chromosome 11 surface marker 1;RNA granule protein 105;Uncharacterized protein	0.698503	0.347941	0.763248	0.390126	-0.0129672	0.437607	0.449271	-0.428009	0.0185364	0.565434	0.350795	2	4	5	2	3	2	4	3	4	2
E9PGZ0;O75534;O75534-2;E9PLT0;E9PNG3	Cold shock domain-containing protein E1;N-ras upstream gene protein;Protein UNR;Uncharacterized protein	0.453407	0.540875	-0.202461	0.411866	1.30713	0.581868	0.0685706	-0.172072	0.0634112	0.566491	0.351591	5	6	6	6	4	4	6	3	6	4
O43760	Cellugyrin;Synaptogyrin-2	-1.709	-1.71974	1.22298	-0.496257	-2.82938	-2.53306	-2.0944	-2.60915	-0.776385	-1.34998	0.351656	2	4	3	3	3	3	4	3	3	3
Q9BXP5;Q9BXP5-3;Q9BXP5-2;Q9BXP5-4;Q9BXP5-5;E7EPT2;Q58EX7;Q58EX7-2;REV__Q8IWL3	Arsenite-resistance protein 2;Pleckstrin homology domain-containing family G member 4;Puratrophin-1;Purkinje cell atrophy-associated protein 1;Serrate RNA effector molecule homolog;Uncharacterized protein	-0.318494	-0.0701859	-0.0219719	0.00286084	-0.196655	-0.0235299	-0.0367556	-0.2109	0.0894614	-0.0420084	0.351723	12	11	13	9	11	11	12	12	11	11
A6NCE7;Q9GZQ8;Q9H492-2;Q9H492	Autophagy-related protein LC3 A;Autophagy-related protein LC3 B;Autophagy-related ubiquitin-like modifier LC3 A;Autophagy-related ubiquitin-like modifier LC3 B;MAP1 light chain 3-like protein 1;MAP1 light chain 3-like protein 2;MAP1A/MAP1B light chain 3 A;MAP1A/MAP1B light chain 3 B;Microtubule-associated protein 1 light chain 3 alpha;Microtubule-associated protein 1 light chain 3 beta;Microtubul…	-3.35523	2.15821	NaN	NaN	NaN	2.78661	1.51317	1.02393	NaN	NaN	0.352906	2	2	1	0	0	2	2	2	0	0
Q96GD0	Pyridoxal phosphate phosphatase	0.726776	0.286577	NaN	NaN	-1.45329	0.118771	0.357665	1.65274	NaN	NaN	0.354529	2	1	1	1	1	2	1	3	1	1
P11047	Laminin B2 chain;Laminin subunit gamma-1;Laminin-1 subunit gamma;Laminin-10 subunit gamma;Laminin-11 subunit gamma;Laminin-2 subunit gamma;Laminin-3 subunit gamma;Laminin-4 subunit gamma;Laminin-6 subunit gamma;Laminin-7 subunit gamma;Laminin-8 subunit gamma;Laminin-9 subunit gamma;S-laminin subunit gamma	-6.03916	-2.87508	-2.99559	-4.79524	-4.04426	-4.29382	-3.63268	-4.5257	-0.578681	-3.20162	0.355277	25	8	6	9	15	17	10	9	3	9
Q7Z4W1	Carbonyl reductase II;Dicarbonyl/L-xylulose reductase;Kidney dicarbonyl reductase;L-xylulose reductase;Sperm surface protein P34H	-0.222089	1.84993	1.59709	1.93264	0.455211	1.67639	1.77412	1.02786	1.64272	1.69178	0.355714	5	6	5	4	4	4	4	5	2	5
P21912	Iron-sulfur subunit of complex II;Succinate dehydrogenase [ubiquinone] iron-sulfur subunit, mitochondrial	-2.57915	-0.447427	-0.828397	NaN	-1.04106	-0.487235	-0.788871	-1.53348	-0.633633	-0.335847	0.356422	3	7	2	0	3	4	4	4	4	4
E5RH53;Q96DB5;B4DZW6;E7EVI2;E5RGC8	cDNA FLJ53118, highly similar to Protein FAM82B;Protein FAM82B;Regulator of microtubule dynamics protein 1;Uncharacterized protein	2.92812	0.239601	0.00531301	NaN	NaN	NaN	0.0966504	NaN	-0.262507	0.356587	0.35654	2	3	5	0	1	0	3	1	3	2
Q15397	HBV XAg-transactivated protein 5;HBV X-transactivated gene 5 protein;Minor histocompatibility antigen HA-8;Pumilio domain-containing protein KIAA0020	-0.704807	0.190222	-0.69074	0.634597	NaN	0.802834	NaN	0.201793	NaN	-0.0672405	0.357274	2	2	2	1	1	2	1	2	0	1
Q9NPE3	H/ACA ribonucleoprotein complex subunit 3;Nucleolar protein 10;Nucleolar protein family A member 3;snoRNP protein NOP10	0.349364	0.135318	-0.615148	-0.193318	0.154769	0.0304563	0.0656693	0.433252	0.39576	-0.115214	0.357992	4	5	5	6	5	1	6	5	4	3
Q9BWF3	Lark homolog;RNA-binding motif protein 4;RNA-binding motif protein 4a;RNA-binding protein 4	-1.19662	-0.351892	-0.738784	0.165769	0.0737895	0.227252	-0.299145	-0.0933817	-0.166423	-0.374579	0.358043	2	3	1	2	3	2	2	1	1	1
P26368;P26368-2	Splicing factor U2AF 65 kDa subunit;U2 auxiliary factor 65 kDa subunit;U2 snRNP auxiliary factor large subunit	-0.758594	-0.335562	-0.427945	0.235644	-0.175947	-0.283045	-0.0826206	-0.368501	-0.010766	0.227034	0.358108	4	8	10	7	6	8	10	5	7	7
Q8NE71;Q8NE71-2;E9PC67;F8VQZ0;Q5STZ8;Q5STZ7;F5GYK6	ATP-binding cassette 50;ATP-binding cassette sub-family F (GCN20) member 1;ATP-binding cassette sub-family F member 1;ATP-binding cassette, sub-family F (GCN20), member 1;TNF-alpha-stimulated ABC protein;Uncharacterized protein	2.17102	-0.158837	0.0745562	0.177188	-0.0303551	0.0754231	-0.266285	-0.228919	0.300984	0.167269	0.358549	3	7	7	5	7	8	6	7	7	8
P09132;D6RA36;D6RBG4	HCG2040106;Signal recognition particle 19 kDa protein;Uncharacterized protein	NaN	0.591165	NaN	NaN	0.746625	0.539735	NaN	-0.820909	NaN	NaN	0.358648	1	3	1	1	2	3	1	2	1	1
P60228;E5RHS5;E5RIT4;E5RII3;E5RJ25;E5RIP5	eIF-3 p48;Eukaryotic translation initiation factor 3 subunit 6;Eukaryotic translation initiation factor 3 subunit E;Uncharacterized protein;Viral integration site protein INT-6 homolog	-0.0482118	0.252023	0.0983461	0.409619	0.479814	0.513516	-0.0211151	0.565015	0.235727	0.673132	0.359603	7	8	6	7	7	8	8	5	5	4
Q9Y224;G3V4C6;G3V4E7	UPF0568 protein C14orf166	-1.17963	0.239147	-0.072464	NaN	0.0768377	0.556793	0.0183046	-0.294593	-0.0656883	0.208207	0.360473	6	8	7	0	6	5	6	3	6	9
Q06210;Q06210-2;O94808;E5RJP4	D-fructose-6-phosphate amidotransferase 1;D-fructose-6-phosphate amidotransferase 2;Glucosamine--fructose-6-phosphate aminotransferase [isomerizing] 1;Glucosamine--fructose-6-phosphate aminotransferase [isomerizing] 2;Glutamine:fructose 6 phosphate amidotransferase 1;Glutamine:fructose 6 phosphate amidotransferase 2;Hexosephosphate aminotransferase 1;Hexosephosphate aminotransferase 2;Uncharacter…	0.295022	1.96584	1.83711	1.97391	NaN	1.19849	0.778672	0.437111	0.542512	2.16363	0.360915	10	2	3	2	1	5	4	3	5	3
Q9Y265;Q9Y265-2;E7ETR0	49 kDa TATA box-binding protein-interacting protein;54 kDa erythrocyte cytosolic protein;INO80 complex subunit H;Nuclear matrix protein 238;Pontin 52;RuvB-like 1;TIP49a;TIP60-associated protein 54-alpha;Uncharacterized protein	1.16481	0.332498	-0.0545514	0.933469	0.827944	0.856827	0.0245545	0.219516	-0.267476	0.847429	0.36142	13	15	16	12	13	15	15	15	15	15
Q9HCS7;F5H315	Pre-mRNA-splicing factor SYF1;Protein HCNP;XPA-binding protein 2	-2.0606	0.265677	-0.35616	NaN	NaN	0.121106	-0.193134	-0.309565	-0.291183	-0.343799	0.361582	3	3	2	1	1	2	2	2	1	3
Q9NVP1;F5H863	ATP-dependent RNA helicase DDX18;DEAD box protein 18;Myc-regulated DEAD box protein	0.107884	0.104137	-0.908106	-0.534441	0.771993	-0.193874	0.254648	0.432053	0.389193	0.161688	0.362433	8	5	9	2	4	9	4	5	4	5
A6NL56;Q8IY57;Q8IY57-2;B4DFU3	cDNA FLJ59574, highly similar to YY1-associated factor 2;Uncharacterized protein;YY1 associated factor 2, isoform CRA_e;YY1-associated factor 2	NaN	1.06812	-0.126157	NaN	NaN	1.23578	0.617808	NaN	0.613274	1.34315	0.362588	0	1	2	0	1	2	2	1	2	2
P84090;G3V279	Enhancer of rudimentary homolog	-0.111014	-0.425788	-0.0300444	0.00559083	-0.00697839	0.0731475	-0.0220542	-0.257883	0.0611723	0.0718963	0.36292	8	8	7	8	8	7	7	8	8	8
F6QP70;Q92619;F5H4N1;F5H1R4;F5H4A3	Minor histocompatibility antigen HA-1;Minor histocompatibility protein HA-1	NaN	-1.22022	-0.243132	0.0817609	-1.8626	-0.893979	-1.58028	-2.56952	NaN	-0.64064	0.363674	0	3	1	1	1	2	2	2	1	2
O43852;O43852-2;F5H4F5;F5H879;F5H1Q9;F5H6K9	Calumenin;Crocalbin;IEF SSP 9302	0.190305	0.346994	1.02856	1.22646	0.13248	1.37394	0.371419	-0.489826	-0.848689	0.362681	0.364723	10	10	9	8	7	10	10	10	10	10
O95295	SNARE-associated protein Snapin;Synaptosomal-associated protein 25-binding protein	NaN	0.192802	NaN	-0.120672	-0.562019	0.0224305	-0.536953	-1.45953	NaN	NaN	0.364825	1	2	1	2	2	2	2	2	1	0
Q9BRK5;Q9BRK5-6;G3V1E2;Q9BRK5-3;Q9BRK5-4;Q9BRK5-2	45 kDa calcium-binding protein;Stromal cell-derived factor 4	NaN	-0.30442	1.11354	NaN	NaN	NaN	0.0954141	NaN	-0.894588	-0.0902862	0.364887	1	2	1	0	0	1	2	1	2	2
Q6DD88;F5H6I7;C9JUU1;F5GWF8	Atlastin-3;Uncharacterized protein	-2.27414	-1.96178	-0.0765383	NaN	NaN	-1.48299	-1.98159	-3.2419	-1.82156	-1.81817	0.365066	1	4	3	0	1	1	2	3	2	3
Q0VGL1;C9JXA7	Uncharacterized protein;UPF0539 protein C7orf59	NaN	-0.67123	NaN	-0.63398	-0.881631	NaN	-0.574049	-2.16103	NaN	NaN	0.365079	0	2	1	1	2	0	2	2	0	1
Q9H583;Q5T3Q7	HEAT repeat containing 1;HEAT repeat-containing protein 1;Protein BAP28	0.431835	0.83736	-0.31482	0.151289	-0.0104489	0.422649	0.459303	2.3269	0.210189	-0.0792805	0.366222	13	20	15	7	8	19	14	13	6	6
E7EWW9;P09488;Q03013;Q03013-2;P09488-2;B9ZVX7;Q5T8R1;P46439;A6NNT0;Q5T8Q9;A6NGW8;F6XZQ7;P28161;E9PHN6;E9PEM9;E9PHN7;Q4JNT8;E9PLF1	Glutathione S-transferase M5;Glutathione S-transferase M5, isoform CRA_a;Glutathione S-transferase Mu 1;Glutathione S-transferase Mu 2;Glutathione S-transferase Mu 4;Glutathione S-transferase Mu 5;GST class-mu 1;GST class-mu 2;GST class-mu 4;GST class-mu 5;GST HB subunit 4;GSTM1-1;GSTM1a-1a;GSTM1b-1b;GSTM2-2;GSTM4_SV5;GSTM4-4;GSTM5-5;GST-Mu2;GTH4;Uncharacterized protein	3.12333	NaN	-0.855589	NaN	NaN	NaN	NaN	-1.59682	-0.829997	NaN	0.366285	1	0	3	0	0	3	1	2	3	0
Q8N5K1;D6RCF4	CDGSH iron-sulfur domain-containing protein 2;Endoplasmic reticulum intermembrane small protein;MitoNEET-related 1 protein;Nutrient-deprivation autophagy factor-1;Uncharacterized protein	-1.55774	-1.27296	0.389451	0.352931	0.303863	0.301403	-0.773676	-2.48214	-0.944412	-0.860596	0.366601	3	2	2	2	1	2	2	2	2	1
O14745;E7EV06	Ezrin-radixin-moesin-binding phosphoprotein 50;Na(+)/H(+) exchange regulatory cofactor NHE-RF1;Regulatory cofactor of Na(+)/H(+) exchanger;Sodium-hydrogen exchanger regulatory factor 1;Solute carrier family 9 isoform A3 regulatory factor 1;Uncharacterized protein	-0.582695	0.789897	1.53828	1.02201	-0.14563	0.825835	-0.410175	-0.975828	0.300984	0.460971	0.366686	3	1	1	1	2	2	2	3	2	2
O43390;E7ERE4;O43390-2;Q2L7G6;E7ETM7	Heterogeneous nuclear ribonucleoprotein R;Heterogeneous nuclear ribonucleoprotein-R2;Uncharacterized protein	-0.00564015	-0.235434	-0.298926	-0.238784	-0.52521	-0.0683995	-0.281208	-0.417158	0.0186806	0.0199849	0.366903	21	22	21	18	21	24	20	21	20	21
Q9NX24;D6RCB9;D6RC52	H/ACA ribonucleoprotein complex subunit 2;Nucleolar protein family A member 2;snoRNP protein NHP2;Uncharacterized protein	NaN	-0.431989	-3.65188	-0.462643	-0.18552	-0.27598	-0.438103	-0.119822	-0.394157	-1.08325	0.367691	2	4	2	3	3	4	4	3	4	4
P39023;F2Z3A5;B5MCW2;F8WCR1;Q92901	60S ribosomal protein L3;60S ribosomal protein L3-like;HIV-1 TAR RNA-binding protein B;Uncharacterized protein	-0.255038	-0.498821	0.0946589	0.136753	0.283386	0.0619852	-0.381193	-0.41848	-0.265648	-0.0520247	0.367814	14	14	11	13	13	14	13	13	10	12
Q16630-2;Q16630;C9JGC2;F8WJN3;Q16630-3;F8W084	Cleavage and polyadenylation specificity factor 68 kDa subunit;Cleavage and polyadenylation specificity factor subunit 6;Pre-mRNA cleavage factor Im 68 kDa subunit;Protein HPBRII-4/7;Uncharacterized protein	0.926724	0.1894	0.180005	0.342237	-0.137626	0.788137	0.256198	0.714151	0.379342	0.340959	0.368006	7	7	7	5	8	8	6	7	6	5
Q709C8;Q709C8-3;Q709C8-2;F5GZG8;Q709C8-4	Vacuolar protein sorting-associated protein 13C	-0.91771	0.508483	1.18881	0.0305641	-0.189584	-0.219031	-0.436617	0.022472	-0.526482	0.0205455	0.368788	2	14	10	8	8	7	10	14	2	7
Q6NXR4;E5RIZ0;E5RIH5;E5RH83	Uncharacterized protein;Uncharacterized protein C8orf41	NaN	0.217313	-1.03582	NaN	NaN	0.401678	-0.357244	-0.380161	-0.0182928	0.756025	0.368997	1	1	1	0	0	1	1	1	1	1
C9JCP4;D6RI12;Q63HN8;Q63HN8-2;Q9HCF4-2	RING finger protein 213;Uncharacterized protein	-3.30192	-2.9763	0.299067	-1.63558	-2.56155	-1.94397	-3.3401	-3.88084	-2.09024	-2.47221	0.369659	4	53	11	15	24	28	52	59	12	20
P51571;A6NLM8	Signal sequence receptor subunit delta;Translocon-associated protein subunit delta;Uncharacterized protein	-2.31272	-0.985634	-0.359903	-0.312598	-0.89473	-0.47794	-1.21291	-2.23871	-1.73399	-1.40107	0.371295	3	3	2	1	2	3	3	3	2	2
Q13347;Q5TFK1	eIF3 p36;eIF-3-beta;Eukaryotic translation initiation factor 3 subunit 2;Eukaryotic translation initiation factor 3 subunit I;Eukaryotic translation initiation factor 3, subunit I;TGF-beta receptor-interacting protein 1;Uncharacterized protein	2.11591	0.801546	0.0803679	0.636733	0.909933	0.634655	0.406939	0.202575	0.449924	1.11132	0.371684	2	5	5	5	4	6	4	4	6	4
P11836;E9PKH8;B4DT24;E9PPL6	B-lymphocyte antigen CD20;B-lymphocyte surface antigen B1;Bp35;cDNA FLJ51650, moderately similar to B-lymphocyte antigen CD20;Leukocyte surface antigen Leu-16;Membrane-spanning 4-domains subfamily A member 1;Uncharacterized protein	NaN	-2.43094	-2.83612	-1.17938	-4.03901	-4.38443	-2.81312	NaN	NaN	-3.04535	0.37204	1	4	3	3	2	6	3	1	1	4
Q9UKM9;Q9UKM9-2;Q5QPL9;E9PDF3;Q5QPM1;Q5QPM0;Q5QPM2	Autoantigen p542;Heterogeneous nuclear ribonucleoprotein C-like 2;hnRNP associated with lethal yellow protein homolog;RNA binding protein, autoantigenic (HnRNP-associated with lethal yellow homolog (Mouse));RNA-binding protein Raly;Uncharacterized protein	1.28941	-0.0584248	0.00917741	0.677766	-0.701002	0.195236	-0.305876	-0.443584	0.0263043	0.0414162	0.372737	10	11	8	9	9	12	7	9	9	6
Q15435;C9JD73;Q15435-3;B5MBZ8;Q15435-2;C9J177;Q15435-4;B5MCY6;C9JRC4	Protein phosphatase 1 regulatory subunit 22;Protein phosphatase 1 regulatory subunit 7;Uncharacterized protein	0.535879	1.1911	0.529354	-5.97535	0.981742	1.55248	0.454875	-0.139207	0.726656	1.2507	0.372954	4	5	5	2	1	3	4	5	4	3
A0AVT1;A0AVT1-2;A0AVT1-3;A0AVT1-4	Monocyte protein 4;Ubiquitin-activating enzyme E1-like protein 2;Ubiquitin-like modifier-activating enzyme 6	0.937519	1.38533	0.69481	NaN	1.73223	1.38424	0.67885	-0.0980918	0.595882	1.52214	0.373249	9	13	8	2	4	8	7	13	5	4
Q9NPD3;E9PI41	Exosome complex component RRP41;Exosome component 4;p12A;Ribosomal RNA-processing protein 41;Uncharacterized protein	-0.0466882	-0.755711	0.199463	NaN	0.913474	0.226409	0.934145	0.376317	NaN	NaN	0.374094	1	2	1	0	1	2	2	1	1	1
P61204;P84077;F5H423;F5H3A6;B7ZB63;F5H0C7	ADP-ribosylation factor 1;ADP-ribosylation factor 3;cDNA, FLJ79427, highly similar to ADP-ribosylation factor 3	-0.650371	0.881278	0.552237	1.20632	1.47229	1.28513	0.0781166	-0.659893	-0.0626334	0.509911	0.37412	9	8	6	3	6	8	8	7	7	6
Q99590;F8VXG7;Q99590-2;F8W028	CTD-associated SR protein 11;Protein SCAF11;Renal carcinoma antigen NY-REN-40;SC35-interacting protein 1;Serine/arginine-rich splicing factor 2-interacting protein;Splicing factor, arginine/serine-rich 2-interacting protein;Splicing regulatory protein 129;SR-related and CTD-associated factor 11;SRSF2-interacting protein	NaN	1.46165	-0.252476	NaN	NaN	2.63495	NaN	NaN	1.14786	NaN	0.374383	1	2	3	1	1	2	1	2	2	1
P51991-2;E7ERJ4;E7EWI9	Uncharacterized protein	NaN	-0.308759	0.369586	-0.108671	-1.05246	-0.417756	-0.390587	-1.25164	NaN	NaN	0.37441	12	15	16	16	15	14	13	16	12	14
Q9Y5X3;E9PBC7;Q5QPE5;Q5QPE4	Sorting nexin 5;Sorting nexin-5;Uncharacterized protein	0.250924	-0.0994414	1.01685	NaN	NaN	0.466147	0.040833	-0.499585	0.133414	NaN	0.374679	4	5	1	0	1	2	4	2	1	1
P49770;G3V5E5	eIF-2B GDP-GTP exchange factor subunit beta;S20I15;S20III15;Translation initiation factor eIF-2B subunit beta	NaN	0.612781	0.775241	1.10103	0.819611	0.928479	NaN	0.173119	NaN	NaN	0.374768	2	3	3	1	1	3	2	1	2	1
Q9H2J4	HTPHLP;Phosducin-like protein 3;PhPL3;Viral IAP-associated factor 1	3.64153	0.432827	0.161195	NaN	0.607795	0.704036	0.385145	-0.324469	0.682731	1.00313	0.374917	2	3	3	1	3	2	2	2	3	3
O60231;B0V0F8;A2AB15;F8VPA4;Q5JP46;Q5SQH5	ATP-dependent RNA helicase #3;DEAD/H (Asp-Glu-Ala-Asp/His) box polypeptide 16;DEAH (Asp-Glu-Ala-His) box polypeptide 16;DEAH (Asp-Glu-Ala-His) box polypeptide 16, isoform CRA_a;DEAH-box protein 16;Putative pre-mRNA-splicing factor ATP-dependent RNA helicase DHX16	NaN	0.539678	0.294431	0.333177	0.47768	0.906768	0.892821	0.159895	0.468417	0.437649	0.375063	2	5	5	4	4	3	3	2	4	5
Q9UG63;C9JZV3;C9JHK9	ATP-binding cassette sub-family F member 2;Iron-inhibited ABC transporter 2;Uncharacterized protein	-0.956911	-0.183596	-0.712491	0.497927	NaN	0.479552	-0.432545	-0.246846	0.343404	NaN	0.375216	3	3	3	3	1	4	2	4	2	1
Q10713;B4DKL3	Alpha-MPP;cDNA FLJ54999, highly similar to Mitochondrial-processing peptidase alpha subunit, mitochondrial (EC 3.4.24.64);Mitochondrial-processing peptidase subunit alpha;P-55	NaN	0.0405902	-0.517488	0.282373	0.426645	0.98895	-0.00524422	NaN	NaN	NaN	0.375647	1	1	2	1	1	2	1	1	1	0
Q9H444	Charged multivesicular body protein 4b;Chromatin-modifying protein 4b;SNF7 homolog associated with Alix 1;SNF7-2;Vacuolar protein sorting-associated protein 32-2	2.03897	0.0666527	2.56596	1.63833	0.100884	1.23847	0.025983	0.212702	1.27314	0.967881	0.375722	3	4	2	4	2	4	3	4	4	3
Q8TEM1;Q8TEM1-2	Nuclear envelope pore membrane protein POM 210;Nuclear pore membrane glycoprotein 210;Nucleoporin Nup210;Pore membrane protein of 210 kDa	1.36169	-0.198593	-0.675922	-0.354478	-0.990601	0.560812	0.013992	0.962064	0.148388	-0.357904	0.376024	15	30	26	25	25	23	28	22	12	17
P78527;P78527-2;E7EUY0;F5GX40	DNA-dependent protein kinase catalytic subunit;DNPK1;p460;Uncharacterized protein	0.317133	0.537281	-0.689562	0.50051	-0.02079	0.112658	0.227024	1.56948	0.373715	0.0546167	0.376048	73	179	177	170	160	167	177	166	133	142
Q13242	Pre-mRNA-splicing factor SRp30C;Serine/arginine-rich splicing factor 9;Splicing factor, arginine/serine-rich 9	0.31324	-0.226522	-0.147379	-0.323874	0.223417	0.594804	-0.036349	0.0235344	-0.356351	0.747667	0.376244	11	10	8	7	9	9	10	9	10	9
P61970	Nuclear transport factor 2;Placental protein 15	1.00873	2.21616	0.75825	NaN	1.69495	2.68198	1.42413	1.21708	1.53068	2.26808	0.376826	5	4	4	2	4	4	4	3	3	3
F8W1U3;F8VU64;F8VUG2;F8VRG4;F8VP67;CON__H-INV:HIT000292931;CON__H-INV:HIT000016045;Q8IWY7;F8VS61;B4DIR1	cDNA FLJ55068, highly similar to Glial fibrillary acidic protein, astrocyte;Tau-tubulin kinase	NaN	-0.342184	-0.767502	0.765888	0.095773	-0.105052	NaN	1.26271	NaN	NaN	0.376984	10	6	8	10	9	7	8	9	6	3
Q9Y3I0;E9PCW3;E7EQS9;E7EVP9	tRNA-splicing ligase RtcB homolog;Uncharacterized protein	-0.594732	0.30382	0.0431585	0.492865	-0.00327775	0.219284	-0.552491	-0.670449	0.0659258	-0.0121977	0.378236	8	8	6	10	9	8	9	9	8	8
Q96PK6;Q96PK6-2;B8ZZ74;F2Z2W2;F8WDX3;Q2PYN1;D6RGD8	Coactivator regulator;Paraspeckle protein 2;RNA-binding motif protein 14;RNA-binding protein 14;RRM-containing coactivator activator/modulator;Synaptotagmin-interacting protein;Uncharacterized protein	0.967728	1.02198	-0.0722645	0.355527	-0.381659	0.734257	0.768545	0.909399	0.577005	0.287452	0.378647	11	9	10	7	9	9	10	6	7	7
P08579	U2 small nuclear ribonucleoprotein B''	-0.124222	2.19251	0.54675	1.6745	0.479814	1.37606	1.73428	1.8995	1.03175	0.899035	0.37923	5	5	4	2	5	5	5	4	4	6
Q93009;F5H8E5;B7Z7T5;F5H2X1	cDNA FLJ50426, highly similar to Ubiquitin carboxyl-terminal hydrolase 7 (EC 3.1.2.15);Deubiquitinating enzyme 7;Herpesvirus-associated ubiquitin-specific protease;Ubiquitin carboxyl-terminal hydrolase 7;Ubiquitin thioesterase 7;Ubiquitin-specific-processing protease 7	0.462515	1.01352	-1.25673	0.166036	0.221072	0.591814	0.349286	0.104245	0.482916	0.940884	0.379312	13	22	28	15	15	17	18	16	10	6
P09936;D6RBT8;D6R956;D6RE83;D6R974;A6NLJ7;D6RF53	cDNA FLJ30017 fis, clone 3NB692000484, highly similar to Ubiquitin carboxyl-terminal hydrolase isozymeL1 (EC 3.4.19.12);Neuron cytoplasmic protein 9.5;PGP 9.5;Ubiquitin carboxyl-terminal esterase L1 (Ubiquitin thiolesterase), isoform CRA_a;Ubiquitin carboxyl-terminal hydrolase isozyme L1;Ubiquitin thioesterase L1;Uncharacterized protein	-0.517509	4.0381	-0.341822	3.73217	2.89165	2.56534	4.00712	3.19082	1.58667	3.46133	0.379596	11	10	8	7	9	4	11	9	9	10
Q96T37;Q96T37-3;Q96T37-2	One-twenty two protein 1;Putative RNA-binding protein 15;RNA-binding motif protein 15	3.62854	0.462674	-0.09971	-0.0879407	-0.264192	0.361216	NaN	-0.640131	0.0306019	-0.0391425	0.38013	2	4	4	3	3	4	1	2	2	3
Q02447;Q02447-2;Q02447-6;Q02447-5;Q02447-3;Q02447-4	SPR-2;Transcription factor Sp3	NaN	0.423671	-0.267829	0.37728	-0.821577	-0.381117	0.53486	NaN	0.930208	0.164355	0.380964	1	2	2	1	1	1	1	1	1	2
P53680;P53680-2	Adapter-related protein complex 2 sigma subunit;Adaptor protein complex AP-2 subunit sigma;AP-2 complex subunit sigma;Clathrin assembly protein 2 small chain;Clathrin coat assembly protein AP17;Clathrin coat-associated protein AP17;HA2 17 kDa subunit;Plasma membrane adaptor AP-2 17 kDa protein;Sigma2-adaptin	-0.745046	-1.59921	-0.572944	NaN	NaN	-0.0265414	-1.79801	-2.89268	-2.22904	-1.17628	0.381361	2	2	2	0	1	2	2	2	2	3
D6RBT3;O75380	Complex I-13kD-A;NADH dehydrogenase [ubiquinone] iron-sulfur protein 6, mitochondrial;NADH-ubiquinone oxidoreductase 13 kDa-A subunit;Uncharacterized protein	-1.50909	-0.330148	1.06949	-0.481794	-0.895372	-0.326742	-0.472859	-2.25485	-0.935778	-0.698361	0.381402	3	1	2	2	2	2	2	2	2	2
O43592;F8WDU6;F5GYW6	Exportin(tRNA);Exportin-T;tRNA exportin	0.749579	NaN	NaN	NaN	2.52271	0.701959	NaN	-0.192074	NaN	1.55328	0.381679	5	1	1	1	2	2	1	4	1	3
O75923-15;O75923-13;O75923-7;O75923-8;O75923-2;O75923-10;O75923-4;O75923-11;O75923-5;O75923-12;O75923-6;O75923-14;O75923;O75923-9;O75923-3;E7ETW8	Dysferlin;Dystrophy-associated fer-1-like protein;Fer-1-like protein 1;Uncharacterized protein	-1.37774	-1.2474	-0.959508	NaN	NaN	NaN	-1.13425	-2.67191	-1.65462	-1.05323	0.382076	1	3	1	0	0	1	1	9	1	1
P31930;F8WER5;F8WEF1	Complex III subunit 1;Core protein I;Cytochrome b-c1 complex subunit 1, mitochondrial;Ubiquinol-cytochrome-c reductase complex core protein 1	-1.10054	-1.00201	-0.49783	-0.510889	-0.946516	-0.43381	-1.23619	-1.73726	-1.35176	-0.575404	0.382693	7	8	7	6	8	8	8	9	6	7
Q08257;A6NN60;A6NP24;C9JH92;Q5HYE7	Crystallin, zeta (Quinone reductase), isoform CRA_a;NADPH:quinone reductase;Putative uncharacterized protein DKFZp686C16101;Quinone oxidoreductase;Uncharacterized protein;Zeta-crystallin	NaN	0.863356	0.37545	2.83754	-0.477411	0.598997	0.801296	0.224298	-0.0811849	-0.0613397	0.383441	1	6	3	3	2	4	5	2	5	5
Q9Y5Q9;Q9Y5Q9-2	General transcription factor 3C polypeptide 3;Transcription factor IIIC 102 kDa subunit;Transcription factor IIIC subunit gamma	NaN	0.0579317	-0.621963	NaN	NaN	0.611873	-0.0924501	NaN	NaN	NaN	0.383697	0	1	2	1	1	2	2	0	0	1
O95232;F5H1W9;D6RDI2;B4DJ96;C9JL41;O95232-2;E7EN55	cAMP regulatory element-associated protein 1;cDNA FLJ59548, highly similar to Cisplatin resistance-associated overexpressed protein;Cisplatin resistance-associated-overexpressed protein;Luc7A;Luc7-like protein 3;Okadaic acid-inducible phosphoprotein OA48-18;Uncharacterized protein	NaN	0.160936	-0.259398	NaN	NaN	0.61666	0.356736	0.81694	0.124864	-0.398159	0.384149	0	3	3	0	0	3	3	1	2	2
P61020;B4DKD7	cDNA FLJ60627, highly similar to Ras-related protein Rab-5B;RAB5B, member RAS oncogene family, isoform CRA_b;Ras-related protein Rab-5B	-3.14915	0.198297	NaN	-0.336578	-0.481142	-0.0961514	-0.279426	-0.46851	-0.822666	0.13099	0.384183	5	6	3	4	4	5	6	6	5	5
Q96KR1;B5MEH6;Q05D65	M-phase phosphoprotein homolog;Uncharacterized protein;ZFR protein;Zinc finger RNA-binding protein	NaN	0.696638	0.571622	NaN	NaN	1.02361	0.380077	0.190408	0.165164	-0.135371	0.384894	1	3	5	1	1	5	3	3	3	2
P04040	Catalase	-0.707005	-0.352029	-0.880425	-0.898324	-1.45821	-0.271771	-3.16964	-1.14905	-1.31385	-0.792212	0.385324	9	11	13	11	10	9	19	13	9	12
P31942;P31942-2;P31942-3;B4DHY1;P31942-4;P31942-5;P31942-6	cDNA FLJ57726, highly similar to Heterogeneous nuclear ribonucleoprotein H3;Heterogeneous nuclear ribonucleoprotein 2H9;Heterogeneous nuclear ribonucleoprotein H3	2.14249	0.516556	-0.235669	0.570229	-0.0946953	0.213948	0.522401	-0.111246	-0.113271	0.364559	0.385808	7	9	10	8	9	8	6	6	9	10
Q9NR28;Q9NR28-2;Q6W3F3;F5H796;F5GXT8;F5GX50;F5GYH3;F5H0Q4	Diablo homolog, mitochondrial;Direct IAP-binding protein with low pI;Second mitochondria-derived activator of caspase;SMAC3	-1.07725	1.07411	0.390231	0.608497	-0.0297478	0.414107	0.687738	0.282847	0.380353	0.950993	0.388649	2	2	4	4	4	2	3	1	2	2
Q9UBS4	APOBEC1-binding protein 2;DnaJ homolog subfamily B member 11;DnaJ protein homolog 9;ER-associated DNAJ;ER-associated dnaJ protein 3;ER-associated Hsp40 co-chaperone;HEDJ;Human DnaJ protein 9;PWP1-interacting protein 4	-2.1755	-1.03258	-0.182241	0.321407	-0.720921	-0.229221	-1.36647	-2.46227	-1.05904	-1.19917	0.38869	3	4	4	2	3	3	4	4	4	4
F5GWE5;Q00169	Phosphatidylinositol transfer protein alpha isoform	NaN	-0.0887213	0.781031	NaN	NaN	NaN	-0.801161	NaN	0.114375	NaN	0.388802	0	1	1	0	0	0	1	0	1	0
P04220	BOT;Ig mu heavy chain disease protein	NaN	-1.16976	-1.55181	NaN	-0.575197	NaN	-0.56624	-2.8224	-1.16316	-2.31116	0.390353	6	9	10	5	6	6	8	9	9	9
Q9NQZ2	Charged amino acid-rich leucine zipper 1;Disrupter of silencing SAS10;Something about silencing protein 10;UTP3 homolog	-1.0189	-3.3567	NaN	-3.50668	-2.26783	-6.82825	-5.15907	-1.18783	-2.23838	NaN	0.390411	3	2	2	2	2	2	2	2	2	1
P78318	B-cell signal transduction molecule alpha 4;CD79a-binding protein 1;Immunoglobulin-binding protein 1;Renal carcinoma antigen NY-REN-16	NaN	0.869672	0.051495	NaN	NaN	NaN	-0.181711	NaN	NaN	0.1452	0.390609	1	2	2	1	1	1	2	0	1	2
Q15276;Q15276-2;F5H355;F5GZU7	Rab GTPase-binding effector protein 1;Rabaptin-4;Rabaptin-5;Rabaptin-5alpha;Renal carcinoma antigen NY-REN-17	NaN	NaN	-0.673848	1.23325	1.08841	1.78544	0.734319	NaN	NaN	1.10585	0.390897	1	1	2	2	1	1	1	0	1	2
Q9UJZ1;B4E1K7;F2Z2I8	cDNA FLJ61039, highly similar to Stomatin-like protein 2;EPB72-like protein 2;Stomatin-like protein 2	1.31833	-0.495136	-1.02348	0.560923	-0.357135	0.224722	-0.248749	-0.91744	-0.546486	-0.586099	0.391518	7	8	7	7	4	7	5	4	4	3
Q9Y3A3;Q9Y3A3-3;Q9Y3A3-2;B4DM50	2C4D;cDNA FLJ52887, highly similar to Preimplantation protein 3;Class II mMOB1;Mob1 homolog 3;Mps one binder kinase activator-like 3;Preimplantation protein 3	-4.10452	-0.0793531	0.543548	NaN	NaN	0.713865	-0.276718	-0.919242	-0.134573	-0.284073	0.391612	2	2	1	0	1	2	1	1	1	2
Q9NX58;D6RDJ1	Cell growth-regulating nucleolar protein;Uncharacterized protein	NaN	-0.311083	-0.31531	-0.0920735	NaN	0.331956	-0.569041	-0.164894	0.160465	0.026699	0.392053	1	4	6	5	1	6	5	4	5	7
Q9HAU5;Q9HAU5-2	Nonsense mRNA reducing factor 2;Regulator of nonsense transcripts 2;Up-frameshift suppressor 2 homolog	3.72162	-0.00746221	0.13018	-0.0190992	-1.89688	0.0971941	-0.172716	-1.39738	-0.658832	-0.24078	0.392062	2	4	3	2	2	3	2	1	2	4
Q9NYL9	Tropomodulin-3;Ubiquitous tropomodulin	-2.28103	-0.556597	0.564038	0.0710752	-0.746297	-0.655492	-0.993382	-2.13756	-0.865654	-0.786512	0.393272	3	3	2	2	2	2	4	3	3	2
P01857	Ig gamma-1 chain C region	-6.33398	-4.34446	-3.40021	-4.3447	-4.50329	-5.38352	-4.58347	-5.61895	-5.47511	-4.3225	0.393722	13	11	10	13	13	10	12	11	13	11
O75663;O75663-2	Putative MAPK-activating protein PM10;TIP41-like protein;Type 2A-interacting protein	1.03123	1.84297	0.478389	NaN	NaN	3.38513	1.4023	0.698051	1.26794	1.91808	0.395091	3	2	2	1	0	3	2	2	1	2
Q9Y3C6	Peptidyl-prolyl cis-trans isomerase-like 1;Rotamase PPIL1	-0.842214	0.461507	0.142137	0.424532	0.381064	0.897265	0.186489	0.259817	NaN	NaN	0.396391	2	2	2	1	2	3	2	2	1	1
P35232;C9JW96;E9PCW0;E7ESE2;C9JZ20;B4DY47;D6RBK0	cDNA FLJ51562, highly similar to Prohibitin;Prohibitin;Uncharacterized protein	-1.87537	0.206792	-0.871716	-0.1963	-0.505876	-0.0118307	-0.163613	-0.765971	-0.429788	-0.176872	0.396475	16	17	15	13	18	15	17	14	15	16
Q9ULT8;G3V4V5	E3 ligase for inhibin receptor;E3 ubiquitin-protein ligase HECTD1;EULIR;HECT domain-containing protein 1	NaN	-0.364353	NaN	0.652759	-1.68512	-3.62535	-0.657056	-0.537468	NaN	-0.889537	0.397113	0	1	1	1	1	1	1	1	1	2
Q9Y3Z3;Q9Y3Z3-2;A6NDZ3	Dendritic cell-derived IFNG-induced protein;Monocyte protein 5;SAM domain and HD domain-containing protein 1;Uncharacterized protein	-4.77021	-3.39001	-1.37176	-1.90688	-3.15132	-3.34317	-3.45221	-4.9647	-3.07348	-2.89143	0.3974	12	20	6	6	8	16	23	27	17	17
Q13509;A8K854;G3V2A3;G3V2N6;G3V3R4;G3V2R8;G3V5W4;G3V3W7;G3V3J6	cDNA FLJ16289 fis, clone OCBBF2009920, highly similar to TUBULIN BETA-3 CHAIN;cDNA FLJ77784;HCG1983504, isoform CRA_f;Tubulin beta-3 chain;Tubulin beta-4 chain;Tubulin beta-III	-2.85352	0.43104	-0.831018	1.11665	1.69748	0.244724	0.547122	0.642605	0.343174	1.54648	0.397467	20	19	16	14	15	18	18	18	18	14
P43897-2;P43897;F8W6R3;F8VS27;F5H2T7;F8VPA7;C9JT21;C9JG32;B4E391;F8WCK2	Elongation factor Ts;Elongation factor Ts, mitochondrial	NaN	0.692667	-0.095648	NaN	NaN	1.73299	0.16142	0.708823	NaN	0.67224	0.397514	1	3	2	2	1	3	4	3	2	2
E7ENU4;P55265-4;P55265;P55265-2;P55265-3;P55265-5	136 kDa double-stranded RNA-binding protein;Double-stranded RNA-specific adenosine deaminase;Interferon-inducible protein 4;K88DSRBP;Uncharacterized protein	-1.68931	-0.6256	0.172122	0.17397	-0.124728	0.694663	-0.108033	-0.553353	-0.0215074	-0.287869	0.397845	8	8	5	8	7	6	8	6	9	9
E9PR30;P62861	40S ribosomal protein S30;Uncharacterized protein	-0.0390077	-0.311581	0.0864314	-0.518452	0.749882	0.241628	-0.242498	-0.724477	-0.27573	-0.215025	0.398029	3	3	2	2	3	2	2	3	2	1
P49903;D6PSQ9;Q5T5U9;B4DWK0;Q5T5U6	cDNA FLJ60186, highly similar to Selenide, water dikinase 1 (EC 2.7.9.3);Selenide, water dikinase 1;Selenium donor protein 1;Selenophosphate synthase 1;Selenophosphate synthetase 1;Selenophosphate synthetase 1 +E9 variant;Selenophosphate synthetase 1 +E9a variant;Selenophosphate synthetase 1 delta E2 variant;Selenophosphate synthetase 1 delta E8 variant;Selenophosphate synthetase 1, isoform CRA_a	1.99135	0.979082	1.20979	1.65771	1.39529	1.88434	0.952222	0.544069	1.30501	1.28815	0.398771	3	2	1	2	2	2	3	2	1	1
Q15075	Early endosome antigen 1;Endosome-associated protein p162;Zinc finger FYVE domain-containing protein 2	-1.35698	-1.15854	NaN	NaN	NaN	0.0723434	-1.16658	-1.12332	NaN	NaN	0.399452	2	2	1	1	0	3	1	2	1	0
P32119;A6NIW5;A8K0C0	cDNA FLJ76507, highly similar to Homo sapiens peroxiredoxin 2 (PRDX2), transcript variant 3, mRNA;Natural killer cell-enhancing factor B;Peroxiredoxin 2, isoform CRA_a;Peroxiredoxin 2, isoform CRA_d;Peroxiredoxin-2;PRP;Thiol-specific antioxidant protein;Thioredoxin peroxidase 1;Thioredoxin-dependent peroxide reductase 1;Uncharacterized protein	-0.92641	2.35743	2.28505	2.03915	1.83869	1.65561	0.982568	1.13037	-0.00380554	0.836484	0.400597	12	12	12	13	14	10	12	12	10	12
F8W7C6		-0.823382	-0.509361	0.112326	NaN	NaN	0.37617	-0.114171	-0.775779	-0.0805976	0.00320335	0.400866	10	11	12	11	10	8	10	11	9	10
Q9NSE4;F6SBX2	Isoleucine--tRNA ligase;Isoleucyl-tRNA synthetase, mitochondrial	-1.61556	-1.02017	-0.029776	0.272378	NaN	0.152637	-0.223734	-0.413679	NaN	-0.269572	0.401217	1	3	2	2	1	3	2	2	1	1
P06730-2;D6RBW1;B7Z6V1;P06730;A6NMX2;D6RHE2	cDNA FLJ55157, highly similar to Eukaryotic translation initiation factor 4E;eIF-4F 25 kDa subunit;Eukaryotic translation initiation factor 4E;Eukaryotic translation initiation factor 4E type 1B;mRNA cap-binding protein;Uncharacterized protein	0.0658845	1.75913	0.921705	NaN	1.34747	1.59312	1.16826	0.961926	1.2726	1.70147	0.401315	4	3	5	0	3	4	3	5	3	4
Q9NUU7;B4DRZ7;F8W9W5;Q9UMR2-3;Q9UHL0;Q9UHL0-2;E9PR46	ATP-dependent RNA helicase DDX19A;ATP-dependent RNA helicase DDX25;cDNA FLJ52463, highly similar to ATP-dependent RNA helicase DDX19A (EC 3.6.1.-);DDX19-like protein;DEAD box protein 19A;DEAD box protein 25;Gonadotropin-regulated testicular RNA helicase;Uncharacterized protein	3.19821	0.83436	-0.275002	1.22823	0.869879	1.3831	0.330702	0.0609228	0.516703	0.862519	0.401961	3	3	3	4	5	4	4	6	3	3
P63208;E5RJR5;P63208-2;F8W8N3;E7ERH2;E5RGM3	Cyclin-A/CDK2-associated protein p19;Organ of Corti protein 2;Organ of Corti protein II;p19A;p19skp1;RNA polymerase II elongation factor-like protein;SIII;S-phase kinase-associated protein 1;Transcription elongation factor B;Uncharacterized protein	-0.394085	0.492677	0.347264	1.17498	0.0451389	0.847536	-0.166562	-0.972242	-0.0754773	0.284304	0.401986	5	6	5	3	4	5	5	5	6	6
P09651;F8W6I7;P09651-2;F8VRQ1;F8VXY0;P09651-3;F8W1S7;F8VSB5;F8VZ49;Q32P51;F8VTQ5;F8W646;F8VYN5	Helix-destabilizing protein;Heterogeneous nuclear ribonucleoprotein A1;Heterogeneous nuclear ribonucleoprotein A1-like 2;hnRNP core protein A1;hnRNP core protein A1-like 2;Single-strand RNA-binding protein	0.101538	0.153371	-0.553142	0.0296215	0.365452	0.653503	0.155262	-0.035813	0.142841	0.0437627	0.402787	15	19	19	19	18	19	18	19	19	19
E7ESY7;Q5T280	Uncharacterized protein;Uncharacterized protein C9orf114	3.56447	-0.220004	-0.148495	0.530803	0.133998	0.236134	0.0107162	-0.3368	0.369989	0.387997	0.403051	2	2	2	2	2	2	2	2	2	2
Q9UPT8	Zinc finger CCCH domain-containing protein 4	1.26198	-0.231372	0.0753879	0.0623135	-0.761925	-0.0751243	-0.483371	-0.21852	-0.263279	-0.0568225	0.403246	1	3	4	4	4	4	3	2	4	5
P52948;P52948-5;P52948-2;P52948-6;P52948-3;P52948-4	96 kDa nucleoporin;98 kDa nucleoporin;Nuclear pore complex protein Nup96;Nuclear pore complex protein Nup98;Nuclear pore complex protein Nup98-Nup96;Nucleoporin Nup96;Nucleoporin Nup98	0.00954557	-0.32702	-0.0394971	NaN	-0.432846	NaN	-0.0496922	-0.945767	-0.276084	-0.311262	0.403356	3	2	2	1	2	1	1	1	1	3
P04350;B4DJ43;B4DFH6	cDNA FLJ52536, highly similar to Tubulin beta-4 chain;cDNA FLJ53341, highly similar to Tubulin beta-4 chain;Tubulin 5 beta;Tubulin beta-4 chain	-6.26588	-0.838633	-0.00889648	0.515445	1.22586	0.716269	0.00401059	-1.11401	-0.224183	1.46087	0.403693	25	20	23	21	24	21	21	21	21	20
E9PI68;Q15005;E9PL01;E9PRB9	Microsomal signal peptidase 25 kDa subunit;Signal peptidase complex subunit 2;Uncharacterized protein	-1.73695	-0.653322	-0.369906	-0.488134	-1.75478	-1.01753	-0.823416	-1.35125	-1.55548	-1.81132	0.406904	5	7	4	5	4	3	7	5	6	4
P10599;B1ALW1	ATL-derived factor;Surface-associated sulphydryl protein;Thioredoxin;Thioredoxin, isoform CRA_b	-0.172492	1.9822	2.12373	1.78917	3.08673	2.63441	1.09052	-1.018	0.111537	2.23943	0.407817	9	7	8	8	8	7	8	9	7	7
Q9NZL9;Q9NZL9-2;Q9NZL9-4;Q9NZL9-3;B7Z1X8;E5RJR3;Q9NZL9-5;E5RFS9	cDNA FLJ55836, highly similar to Homo sapiens methionine adenosyltransferase II, beta (MAT2B), transcript variant 2, mRNA;DTDP-4-keto-6-deoxy-D-glucose 4-reductase;Methionine adenosyltransferase 2 subunit beta;Methionine adenosyltransferase II beta;Uncharacterized protein	4.2229	1.96954	0.730007	2.31602	2.20661	2.50969	1.60231	1.66289	1.19016	1.85802	0.407913	3	4	3	2	3	3	3	2	2	3
Q00610;Q00610-2;F5H5N6	Clathrin heavy chain 1;Clathrin heavy chain on chromosome 17	-1.04169	-0.670334	0.031063	-0.347009	-0.604956	-0.459335	-0.589994	-2.01278	-0.703387	-0.389958	0.408628	71	78	71	78	72	76	74	72	71	74
P35998;B7Z5E2;C9JLS9	26S protease regulatory subunit 7;26S proteasome AAA-ATPase subunit RPT1;cDNA FLJ52353, highly similar to 26S protease regulatory subunit 7;Proteasome 26S subunit ATPase 2;Protein MSS1;Uncharacterized protein	-0.393311	-0.186382	0.366191	0.660338	0.59407	0.273458	-0.111027	-0.501494	-0.0294931	0.290477	0.408796	9	11	12	11	8	10	9	7	8	8
P45974;P45974-2;F5H571	Deubiquitinating enzyme 5;Isopeptidase T;Ubiquitin carboxyl-terminal hydrolase 5;Ubiquitin thiolesterase 5;Ubiquitin-specific-processing protease 5	0.79226	2.00967	0.368116	1.82103	1.46511	1.62221	0.624425	0.731159	0.571805	1.28191	0.409318	11	7	13	3	6	7	10	8	9	6
P37198	62 kDa nucleoporin;Nuclear pore glycoprotein p62;Nucleoporin Nup62	NaN	-0.24931	-0.259101	NaN	NaN	0.326796	-0.117034	-0.509667	-0.0223826	0.0807952	0.410411	1	2	2	0	1	2	2	2	2	2
Q7Z460;F8WA11;Q7Z460-3;F5GWS0;B7ZLX3;E7EUA5;Q7Z460-2;C9JW97;F5GWM7;F5H2E2;C9J151;C9JP76	CLASP1 protein;CLIP-associating protein 1;Cytoplasmic linker-associated protein 1;Multiple asters homolog 1;Protein Orbit homolog 1;Uncharacterized protein	3.78588	0.519829	0.845261	NaN	1.13573	0.520508	NaN	NaN	0.560357	NaN	0.410477	1	2	2	1	3	3	1	2	1	2
Q9NTJ5;B4DK71;E9PGZ4;C9JV50;F8WD07;F8WDN7;C9J3E3;F8WCQ2	cDNA FLJ55660, highly similar to Homo sapiens SAC1 suppressor of actin mutations 1-like (SACM1L), mRNA;Phosphatidylinositide phosphatase SAC1;Suppressor of actin mutations 1-like protein;Uncharacterized protein	NaN	-1.01491	-0.399029	0.00272837	-1.86741	-1.61237	-1.09256	-2.04049	-1.4384	-0.140972	0.4109	1	3	1	2	3	2	1	2	1	1
Q9NR45;E9PGK0;Q5TBR1	N-acetylneuraminate synthase;N-acetylneuraminate-9-phosphate synthase;N-acetylneuraminic acid phosphate synthase;N-acetylneuraminic acid synthase;Sialic acid synthase;Uncharacterized protein	2.16896	2.62403	0.500747	NaN	1.41013	2.00814	1.83843	1.04754	0.0599113	0.937399	0.411099	3	2	4	3	3	4	2	2	3	2
Q9Y2D5-4;Q9Y2D5-6;Q9Y2D5-7;Q9Y2D5-5;Q9Y2D5;C9JVY5	AKAP-KL;A-kinase anchor protein 2;Protein kinase A-anchoring protein 2;Uncharacterized protein	-2.19153	-0.199115	-0.354087	-0.949318	-2.17509	-2.12947	-1.27156	-2.15324	-1.48802	-0.957341	0.411182	1	3	4	2	2	5	4	2	3	3
Q15056;Q15056-2	Eukaryotic translation initiation factor 4H;Williams-Beuren syndrome chromosomal region 1 protein	1.10105	2.96464	1.21269	2.55864	2.44008	1.95653	1.70689	2.08013	0.742898	1.85385	0.411281	7	8	8	6	8	6	9	7	7	7
Q9Y6A4	Transcription factor IIB;UPF0468 protein C16orf80	-0.253983	1.0231	0.258265	0.72812	0.844269	1.38769	0.679015	0.41879	0.70871	NaN	0.411411	1	3	2	2	1	1	1	1	1	1
P62820;E7END7;B7Z8M7;P62820-2;P62820-3;E7ETK2	cDNA FLJ57768, highly similar to Ras-related protein Rab-1A;Ras-related protein Rab-1A;Uncharacterized protein;YPT1-related protein	-2.47647	-0.952319	0.0394694	-0.273062	-0.943058	-0.995469	-0.988471	-2.40775	-1.87887	-0.677566	0.412019	10	10	8	9	11	8	10	9	9	9
Q92900;Q92900-2	ATP-dependent helicase RENT1;Nonsense mRNA reducing factor 1;Regulator of nonsense transcripts 1;Up-frameshift suppressor 1 homolog	1.75685	0.509142	-0.341471	0.676936	0.384348	1.13349	-0.0438223	0.154086	-0.223023	0.18451	0.412175	11	14	20	16	11	15	13	14	11	8
Q14155;Q14155-3;Q14155-2;Q14155-5;B7Z6G2;B1ALK7;Q14155-1;Q14155-6;E7EUY6;E9PDQ5;B7Z6D9	Beta-Pix;cDNA FLJ52750, highly similar to Rho guanine nucleotide exchange factor 7;cDNA FLJ56152, highly similar to Rho guanine nucleotide exchange factor 7;COOL-1;p85;PAK-interacting exchange factor beta;Rho guanine nucleotide exchange factor (GEF) 7;Rho guanine nucleotide exchange factor 7;Uncharacterized protein	-0.25534	0.405386	0.0721971	NaN	-0.144446	0.697099	NaN	NaN	-0.0720789	NaN	0.413054	1	3	3	0	2	2	1	1	2	0
Q8WWM7;Q8WWM7-3;Q8WWM7-2;A8K1R6;Q8WWM7-4;Q8WWM7-5;Q8WWM7-6;C9JXV8;Q8WWM7-7	Ataxin-2 domain protein;Ataxin-2-like protein;Ataxin-2-related protein;cDNA FLJ77026, highly similar to Homo sapiens ataxin 2-like (ATXN2L), transcript variant E, mRNA;Uncharacterized protein	-0.803396	1.52188	0.588228	1.40217	1.29599	1.32297	1.21825	0.620307	1.18503	1.66159	0.413235	6	8	8	6	3	8	5	7	3	3
Q6P5R6;C9JYQ9	60S ribosomal protein L22-like 1;Uncharacterized protein	1.35296	2.39068	0.0147233	1.07653	4.23629	1.64668	1.95815	1.80602	0.497064	-0.545862	0.413537	1	2	2	1	1	2	1	2	1	2
Q9H3F6;Q9H3F6-2;F5GWA4;Q9H3F6-3;B3KVY5;F5H268;F5GWK6;F5H729	BTB/POZ domain-containing adapter for CUL3-mediated RhoA degradation protein 3;BTB/POZ domain-containing protein KCTD10;cDNA FLJ41739 fis, clone HSYRA2002590, highly similar to BTB/POZ domain-containing protein KCTD10;Potassium channel tetramerisation domain containing 10, isoform CRA_a;Potassium channel tetramerization domain-containing protein 10	NaN	-1.13077	NaN	-0.259491	NaN	NaN	-0.804204	NaN	-1.08304	-1.22629	0.413598	0	2	1	1	1	1	2	1	2	2
Q9H0D6;B4DZC3;Q9H0D6-2	5'-3' exoribonuclease 2;cDNA FLJ55645, highly similar to 5'-3' exoribonuclease 2 (EC 3.1.11.-);DHM1-like protein	-1.091	0.0870935	0.204667	0.122206	0.411611	0.204928	-0.824563	-0.800727	-0.2907	-0.00576057	0.413788	6	4	4	4	4	5	3	4	4	4
Q92922;F8WE13	BRG1-associated factor 155;SWI/SNF complex 155 kDa subunit;SWI/SNF complex subunit SMARCC1;SWI/SNF-related matrix-associated actin-dependent regulator of chromatin subfamily C member 1	0.852148	0.352563	-0.616357	0.167617	0.161059	0.26081	0.120309	0.569689	0.455902	0.602609	0.414162	6	13	12	8	9	8	5	5	4	6
O14646;O14646-2	ATP-dependent helicase CHD1;Chromodomain-helicase-DNA-binding protein 1	4.59845	-1.35942	-0.218748	NaN	NaN	0.0595529	-0.1764	NaN	-0.301338	-1.08802	0.414611	2	2	3	0	0	2	2	0	2	2
P41227;A6NM98;A8MWP7;F8W808;C9JW55;Q9BSU3;C9JN83;Q6P4J0	ARD1 homolog A, N-acetyltransferase (S. cerevisiae), isoform CRA_b;ARD1A protein;N-alpha-acetyltransferase 10, NatA catalytic subunit;N-alpha-acetyltransferase 11, NatA catalytic subunit;N-terminal acetyltransferase complex ARD1 subunit homolog A;N-terminal acetyltransferase complex ARD1 subunit homolog B;Uncharacterized protein	0.0631856	0.880623	0.54575	1.20279	1.36481	1.03142	0.145737	-0.0853427	0.497892	1.05756	0.414981	7	4	5	3	4	5	5	5	4	5
P07948-2;P07948;E5RJ37	Tyrosine-protein kinase Lyn;Uncharacterized protein	-1.80728	-2.5498	0.286073	-1.23818	-1.6176	-1.08442	-2.36732	-4.05809	-1.1241	-1.43372	0.415411	3	8	4	2	4	4	7	6	4	5
P55884-2;F8W8C8;P55884;B4DV79;C9JZG1;C9JQN7	cDNA FLJ53410, highly similar to Eukaryotic translation initiation factor 3 subunit 9;eIF3 p110;eIF3 p116;eIF-3-eta;Eukaryotic translation initiation factor 3 subunit 9;Eukaryotic translation initiation factor 3 subunit B;Prt1 homolog;Uncharacterized protein	0.661352	0.271236	0.00558941	0.244496	0.582281	0.411672	0.0970212	-0.441506	0.164512	0.612777	0.415808	19	16	16	11	12	13	17	14	14	14
F8VQY2;Q96RL1;F2Z2T8;Q96RL1-3;C9JR12;Q96RL1-2;D6RCF3;D6RCQ3;D6RC40;Q96RL1-5	BRCA1-A complex subunit RAP80;Receptor-associated protein 80;Retinoid X receptor-interacting protein 110;Ubiquitin interaction motif-containing protein 1;Uncharacterized protein	2.18581	1.57503	0.388671	0.550197	-0.351281	0.0631996	0.466398	NaN	0.852554	0.263256	0.417083	3	2	2	2	2	2	2	1	1	2
O14979;O14979-2;O14979-3	AU-rich element RNA-binding factor;Heterogeneous nuclear ribonucleoprotein D-like;JKT41-binding protein;Protein laAUF1	-0.45676	-0.804015	-0.197162	0.0327718	-0.268054	0.0207643	-0.209116	-0.33181	-0.152893	-0.353829	0.417193	7	8	7	6	7	7	8	7	7	8
Q96QK1;F5GYF5	Maternal-embryonic 3;Vacuolar protein sorting-associated protein 35;Vesicle protein sorting 35	-1.1802	-0.742926	-0.17497	-0.403064	-0.539801	-0.276953	-1.09349	-1.92108	-0.872031	-0.344269	0.417696	8	11	7	7	8	5	8	11	8	6
Q9Y3A5;F8WE72;F8WCV5	Ribosome maturation protein SBDS;Shwachman-Bodian-Diamond syndrome protein	-1.37228	-0.00611673	-2.079	NaN	-0.321797	-0.0567428	-0.827233	-1.01303	NaN	0.0143657	0.417877	4	5	5	1	2	2	2	5	1	2
Q96MX4;Q01844;Q96FE8;B0QYK0;B0QYK1;C9JGE3;Q01844-2;Q9BWA2;F8WC90	cDNA FLJ31747 fis, clone NT2RI2007377, highly similar to RNA-BINDING PROTEIN EWS;Ewing sarcoma breakpoint region 1;Ewing sarcoma breakpoint region 1 protein;Ewing sarcoma breakpoint region 1, isoform CRA_a;Ewing sarcoma breakpoint region 1, isoform CRA_b;Ewing sarcoma breakpoint region 1, isoform CRA_e;Ewing sarcoma breakpoint region 1, isoform CRA_g;Ewing sarcoma breakpoint region 1, isoform CRA…	2.46933	-0.117952	0.13018	-0.0537465	-0.563882	0.160981	-0.66529	-0.140099	-0.0313584	0.159144	0.417916	3	3	4	3	4	3	3	3	2	3
Q96P70	Importin-9;Ran-binding protein 9	0.864301	0.445961	0.221921	NaN	1.98198	NaN	-0.0875269	0.641221	0.406162	0.984501	0.417934	1	4	2	1	2	0	4	4	3	3
Q8N4Q1-2;Q8N4Q1	Coiled-coil-helix-coiled-coil-helix domain-containing protein 4;Mitochondrial intermembrane space import and assembly protein 40	NaN	-0.520921	0.949189	NaN	NaN	0.11044	-0.527969	-1.13235	0.0378786	0.0988283	0.418121	1	2	2	1	1	2	2	2	2	2
Q9HBD4;P51532;B1A8Z5;B1A8Z6;B1A8Z7;B1A8Z4;F5H0X5;F6VDE0	ATP-dependent helicase SMARCA4;BRG1-associated factor 190A;Mitotic growth and transcription activator;Protein brahma homolog 1;Protein BRG-1;SMARCA4 isoform 1;SMARCA4 isoform 2;SMARCA4 isoform 3;SMARCA4 isoform 4;SNF2-beta;SWI/SNF related, matrix associated, actin dependent regulator of chromatin, subfamily a, member 4, isoform CRA_c;SWI/SNF related, matrix associated, actin dependent regulator o…	1.10093	0.0375926	-0.368887	-0.15112	0.492974	0.415798	0.444035	0.517734	0.556488	0.308727	0.418185	12	16	16	12	8	14	11	14	13	11
B0QY62;Q9UH99;E9PDF7;E9PGW0;B0QY64;B0QY63;B0QY67;B0QY66;B0QY68	Protein unc-84 homolog B;Rab5-interacting protein;Sad1/unc-84 protein-like 2;SUN domain-containing protein 2;Unc-84 homolog B (C. elegans);Uncharacterized protein	-3.60688	-1.25809	NaN	-0.298469	-3.05674	-1.63027	0.0455785	-1.68573	NaN	-1.85616	0.418336	2	3	1	1	3	2	2	2	1	2
P62273;A8MZ73	40S ribosomal protein S29;Ribosomal protein S29;Uncharacterized protein	-0.285108	-0.17317	0.173028	0.127668	0.531669	-0.0248198	-0.0328295	-0.472873	0.0746925	0.0789122	0.41874	3	3	3	3	3	3	3	3	3	3
O95674;E7EQ83;F6VWC5	CDP-DAG synthase 2;CDP-DG synthase 2;CDP-diacylglycerol synthase 2;CDP-diglyceride pyrophosphorylase 2;CDP-diglyceride synthase 2;CTP:phosphatidate cytidylyltransferase 2;Phosphatidate cytidylyltransferase;Phosphatidate cytidylyltransferase 2	-3.03241	-2.25444	-0.727329	NaN	NaN	-1.35318	-2.67471	-4.28231	-2.73613	-2.43314	0.418994	2	3	1	0	2	3	2	3	3	2
P35573;P35573-3;P35573-2	4-alpha-glucanotransferase;Amylo-alpha-1,6-glucosidase;Dextrin 6-alpha-D-glucosidase;Glycogen debrancher;Glycogen debranching enzyme;Oligo-1,4-1,4-glucantransferase	NaN	-0.095716	NaN	0.815854	NaN	0.470426	NaN	2.44386	NaN	NaN	0.419064	1	2	0	1	1	2	1	2	1	2
Q9BVG4;A6NDF3	Uncharacterized protein;UPF0368 protein Cxorf26	NaN	1.18787	-0.20564	NaN	NaN	0.682771	-0.85486	-0.486167	0.417583	0.0557114	0.419342	1	3	3	0	0	3	3	2	3	2
P07951-2;P07951-3		-4.53261	-0.885188	0.827023	-1.084	-2.49144	-2.68764	-1.77807	-3.86437	-4.20699	-0.441113	0.419542	26	22	12	14	15	24	23	22	28	19
P34932;F5H3R0;Q9BUK9	Heat shock 70 kDa protein 4;Heat shock 70kDa protein 4;Heat shock 70-related protein APG-2;Heat shock protein, 110 kDa;HSP70RY	0.621961	1.22403	0.616787	0.910965	1.27225	1.35621	0.571071	-0.023326	0.342367	1.15902	0.420016	27	33	31	22	23	31	37	30	32	28
Q99829;F2Z2V0;A6PVH9;E7ENH5;Q5JX44;Q5JX60;Q5JX59;Q5JX58;Q5JX56;Q5JX55;Q5JX45;Q5JX52;Q5JX61;Q5JX54;E7EV27;Q5JX57;Q5JX53	Copine I;Copine-1;Uncharacterized protein	0.768693	3.20175	0.756177	0.789792	1.58553	1.48902	0.291611	0.234733	1.61456	1.11211	0.420072	5	5	5	3	1	4	5	5	3	6
P40763;P40763-2	Acute-phase response factor;Signal transducer and activator of transcription 3	NaN	-3.43369	NaN	NaN	0.695097	-1.67004	-2.62993	-1.98285	-2.9902	-2.67734	0.421314	1	5	0	1	2	1	4	3	4	2
E7EMY5;Q9HC38-2;Q9HC38;B7Z403;Q9HC38-3	cDNA FLJ55095;Glyoxalase domain-containing protein 4;Uncharacterized protein	0.899027	2.08681	0.339323	2.58244	1.95275	1.27748	1.32828	0.692496	0.833331	1.79526	0.42173	4	7	7	4	4	7	7	7	4	9
Q7L014;D6RJA6	DEAD (Asp-Glu-Ala-Asp) box polypeptide 46, isoform CRA_b;DEAD box protein 46;Probable ATP-dependent RNA helicase DDX46;PRP5 homolog;Uncharacterized protein	0.500795	1.81363	0.652987	1.43549	0.429297	0.609011	1.869	1.06338	-0.626398	-0.346345	0.422205	5	8	10	4	6	8	5	5	4	3
Q9HB71;B3KSF1;Q5R370;Q9HB71-2;B2ZWH1	Calcyclin binding protein;Calcyclin-binding protein;cDNA FLJ36106 fis, clone TESTI2021531, highly similar to Calcyclin-binding protein;S100A6-binding protein;Siah-interacting protein	1.00655	1.35628	-0.129955	2.15422	2.39624	2.73625	1.26095	0.960078	1.74543	2.46569	0.422279	11	16	15	10	12	12	14	17	13	12
E7EPA7;P29401;B3KSI4;B4E022;E9PFF2;F8W888;F8WAX4	cDNA FLJ36348 fis, clone THYMU2007025, highly similar to TRANSKETOLASE (EC 2.2.1.1);cDNA FLJ56274, highly similar to Transketolase (EC 2.2.1.1);Transketolase;Uncharacterized protein	0.460894	1.22621	0.966104	1.43549	0.888183	1.82273	0.468692	-0.144865	0.0862995	1.08335	0.422641	25	23	19	21	23	24	26	23	20	25
P14618;B4DUU6;E9PF79;E7ESY9;P30613	Cytosolic thyroid hormone-binding protein;Opa-interacting protein 3;p58;Pyruvate kinase;Pyruvate kinase 1;Pyruvate kinase 2/3;Pyruvate kinase isozymes M1/M2;Pyruvate kinase isozymes R/L;Pyruvate kinase muscle isozyme;Red cell/liver pyruvate kinase;R-type/L-type pyruvate kinase;Thyroid hormone-binding protein 1;Tumor M2-PK;Uncharacterized protein	0.139164	0.932693	1.13962	1.80896	1.85193	1.6104	0.557755	0.12864	0.299204	1.4326	0.422731	41	37	37	44	43	36	39	40	36	37
F5H6K1;P11532;E9PDN5;P11532-4;F5GZT3;E7EQS7;P11532-2;E7EQS6;P11532-3	Dystrophin;Uncharacterized protein	-6.04454	-0.674902	-5.149	-5.26211	-4.83833	-3.80573	-1.43778	-6.14325	-3.9596	-0.981839	0.422906	2	2	2	1	1	2	2	1	2	2
P49756;P49756-3;P49756-2;E9PQU5	Arg/Glu/Asp-rich protein of 120 kDa;Protein S164;RNA-binding motif protein 25;RNA-binding protein 25;RNA-binding region-containing protein 7;Uncharacterized protein	1.08906	-0.241801	0.0141162	-0.182224	-0.361087	0.0740849	-0.279105	-0.390618	-0.00779563	-0.24966	0.423256	10	12	11	8	11	9	12	10	12	11
Q9H993;F5GZY1	UPF0364 protein C6orf211	0.127759	NaN	0.690021	NaN	NaN	NaN	1.02013	NaN	0.537286	NaN	0.423428	2	1	2	0	0	1	1	1	1	0
Q9BTL3	Protein FAM103A1	NaN	NaN	1.62628	1.16887	0.291962	1.03011	NaN	NaN	1.30732	2.1033	0.423499	1	1	1	1	1	1	1	1	1	1
O94906;O94906-2	Pre-mRNA-processing factor 6;PRP6 homolog;U5 snRNP-associated 102 kDa protein	2.34783	-0.37828	0.120273	0.206317	-0.174336	0.122271	-0.00776649	-0.195161	0.053027	0.061853	0.423533	6	8	8	4	6	8	6	7	5	7
Q9NT62;Q9NT62-2;F8WDI0	Autophagy-related protein 3;Protein PC3-96;Ubiquitin-like-conjugating enzyme ATG3	NaN	0.696638	1.0046	NaN	NaN	NaN	0.278269	-1.50491	0.206775	1.30067	0.423941	1	3	2	1	0	1	3	3	2	2
Q15293;B7Z1M1;E9PJD5;E9PP27	cDNA FLJ55835, highly similar to Reticulocalbin-1;Reticulocalbin-1;Uncharacterized protein	-1.79119	-1.99161	0.414535	NaN	-1.13172	-0.408971	-1.19027	-2.89154	-2.79444	-1.41677	0.424181	2	3	2	1	1	2	2	4	3	2
P84085;C9J1Z8;F8WDB3;F8WCJ5;F5H6T5;F5H1V1	ADP-ribosylation factor 5;Uncharacterized protein	-0.900938	0.731414	1.00729	1.4161	0.274071	0.657797	0.0112409	-0.763724	0.337288	NaN	0.424294	5	4	3	2	4	7	5	3	3	3
Q9UI08-2;F5GX15;Q9UI08;B7Z3I5;G3V314;G3V535;G3V3G2;G3V5F7;G3V2K5	cDNA FLJ58489, highly similar to Ena/VASP-like protein;Ena/vasodilator-stimulated phosphoprotein-like;Ena/VASP-like protein	NaN	0.765449	0.475976	-0.413126	-2.69544	-0.503306	-1.27613	-2.55079	-1.10437	-0.363051	0.424764	3	3	3	5	5	4	5	5	4	4
Q6JUT2;Q9Y3B3;Q8NBU8;G3V2Y2	cDNA FLJ90737 fis, clone PLACE1010827, moderately similar to Membrane protein p24B;Toll-like receptor adapter molecule 2 (TICAM-2) (Putative NF-kappa-B- activating protein 502).;Transmembrane emp24 domain-containing protein 7	-3.19625	-1.46023	-0.141682	-0.649488	-1.36899	-1.04742	-1.49746	-2.4553	-2.70512	-1.64746	0.424796	2	3	1	2	1	2	2	3	3	3
Q9HAV7;B4DWV5	GrpE protein homolog;GrpE protein homolog 1, mitochondrial;HMGE;Mt-GrpE#1	-1.96353	0.60479	-0.0727558	0.89642	1.08078	1.46574	0.185908	0.0010587	0.619659	0.838393	0.425695	2	6	5	1	2	3	5	4	4	4
Q9UHX1-2;Q9UHX1-6;Q9UHX1-4;Q9UHX1;Q9UHX1-5;Q9UHX1-3;E9PQ56;E9PN18;E9PMU7;E9PL19	60 kDa poly(U)-binding-splicing factor;FUSE-binding protein-interacting repressor;Poly(U)-binding-splicing factor PUF60;Ro-binding protein 1;Siah-binding protein 1;Uncharacterized protein	-0.599128	0.504241	-0.00921972	0.752752	0.379876	0.643614	0.380483	0.221061	0.317375	0.502304	0.425888	8	6	7	5	5	8	6	8	7	7
Q15008;C9IZE4;C9J7B7;Q6UV22;E9PHI9;C9J0E9	26S proteasome non-ATPase regulatory subunit 6;26S proteasome regulatory subunit RPN7;26S proteasome regulatory subunit S10;Breast cancer-associated protein SGA-113M;KIAA0107 isoform;p42A;Phosphonoformate immuno-associated protein 4;Proteasome (Prosome, macropain) 26S subunit, non-ATPase, 6, isoform CRA_b;Proteasome (Prosome, macropain) 26S subunit, non-ATPase, 6, isoform CRA_d;Proteasome regulat…	-0.0418235	0.490391	0.280674	0.680254	0.789028	0.986534	-0.137488	-0.347747	0.184063	0.365001	0.425968	6	6	5	5	4	7	5	6	6	6
Q13148-2;Q13148;G3V162;B1AKP7;B4DJ45;Q13148-3	cDNA FLJ58188, highly similar to TAR DNA-binding protein 43;TAR DNA binding protein;TAR DNA-binding protein 43	1.08398	0.152648	-0.360128	0.285643	-0.208152	0.261045	0.807954	0.597838	0.150496	0.307349	0.426671	6	5	5	5	3	4	5	4	5	5
Q96ME7;G3XAG1;B4DSM5;Q86XK6;B4E0X7	cDNA FLJ51176, highly similar to Zinc finger protein 512;cDNA FLJ53832, highly similar to Zinc finger protein 512;cDNA FLJ53912, highly similar to Zinc finger protein 512;cDNA, FLJ79198, highly similar to Zinc finger protein 512;Zinc finger protein 512;Zinc finger protein 512, isoform CRA_c;ZNF512 protein	NaN	NaN	-0.582227	NaN	-1.95191	-1.01753	NaN	-1.00966	-0.290415	-0.995861	0.428333	1	1	2	1	2	2	1	2	1	2
P25788;P25788-2;G3V4X5;G3V5N4;G3V3W4	Macropain subunit C8;Multicatalytic endopeptidase complex subunit C8;Proteasome component C8;Proteasome subunit alpha type-3	-0.170879	0.791136	1.46067	1.17645	1.07966	1.07736	0.461704	-0.354172	0.508921	1.04734	0.428446	12	11	10	8	9	8	12	11	11	10
Q12907;B4DWN1;D6RBV2;D6RDX1;D6RIU4	cDNA FLJ52285, highly similar to Vesicular integral-membrane protein VIP36;Glycoprotein GP36b;Lectin mannose-binding 2;Uncharacterized protein;Vesicular integral-membrane protein VIP36	-2.46182	-1.14877	0.0602036	-0.697494	NaN	-0.576426	-1.54711	-2.43863	-1.83875	-1.34366	0.428464	3	5	2	2	0	3	5	4	5	3
P12081;D6REN6;B4DY73;B4DDD8;B3KWE1;B4E1C5;F5GZR5;E7ETE2;C9JWK3;P49590;B4DDY8;C9JV49;C9JW95;E9PD60;E9PG66;C9JHI8;F5HHF0;B4DQ67;D6RF05;D6RJE6	cDNA FLJ42841 fis, clone BRCOC2003213, highly similar to Histidyl-tRNA synthetase (EC 6.1.1.21);cDNA FLJ50406, highly similar to Histidyl-tRNA synthetase homolog (EC 6.1.1.21);cDNA FLJ50611, highly similar to Histidyl-tRNA synthetase homolog (EC 6.1.1.21);cDNA FLJ53703, highly similar to Histidyl-tRNA synthetase (EC 6.1.1.21);cDNA FLJ58554, highly similar to Histidyl-tRNA synthetase (EC 6.1.1.21)…	NaN	0.0661412	0.221545	NaN	-0.000895321	0.453029	-0.491857	-0.549135	NaN	NaN	0.428803	1	4	3	0	3	10	2	3	1	1
O95602;B9ZVN9	A190;DNA-directed RNA polymerase;DNA-directed RNA polymerase I largest subunit;DNA-directed RNA polymerase I subunit A;DNA-directed RNA polymerase I subunit RPA1;RNA polymerase I 194 kDa subunit	NaN	0.377414	-0.738443	0.781514	2.11652	0.646408	0.840201	NaN	1.27224	2.03456	0.428823	0	3	3	2	2	2	3	0	3	3
F5H1B6;O14974;F8VWB4;F8W9E8;O14974-2;F8W7P1;O14974-3	Myosin phosphatase-targeting subunit 1;Protein phosphatase 1 regulatory subunit 12A;Protein phosphatase myosin-binding subunit	-1.72034	0.576962	1.38459	0.902025	-1.2698	0.00371559	-0.686253	-1.12513	-0.551488	-0.450348	0.428974	5	6	3	3	3	6	6	6	3	4
P04229	HLA class II histocompatibility antigen, DRB1-1 beta chain;MHC class II antigen DRB1*1	1.63994	-1.2475	-2.06929	-2.72853	-3.35691	-1.59813	-1.58198	-3.03923	0.675888	4.13562	0.429458	7	8	9	11	13	8	7	6	6	6
A6NCZ6;Q9BWM7	Sideroflexin 3;Sideroflexin-3;Uncharacterized protein	NaN	-0.289989	NaN	-0.391286	NaN	NaN	-0.0796847	-6.93922	NaN	-1.38817	0.431365	2	3	2	1	2	1	2	4	1	3
Q9H2M9	Rab3 GTPase-activating protein 150 kDa subunit;Rab3 GTPase-activating protein non-catalytic subunit;Rab3-GAP p150;Rab3-GAP regulatory subunit;RGAP-iso	NaN	0.250673	0.471244	0.612843	0.167111	-0.438711	-0.517148	0.80592	0.425329	0.327881	0.431428	1	4	4	4	5	5	3	3	2	4
O15212	Prefoldin subunit 6;Protein Ke2	0.117933	NaN	NaN	1.53853	NaN	2.12547	1.18921	NaN	NaN	NaN	0.432538	1	0	0	1	1	2	2	1	1	0
Q1KMD3	Heterogeneous nuclear ribonucleoprotein U-like protein 2;Scaffold-attachment factor A2	-0.60642	-0.726082	0.157796	-0.0989703	-0.989372	-0.53753	-0.642046	-1.10609	-0.271826	-0.740302	0.432784	24	29	29	24	26	24	28	30	24	29
Q9Y606;Q9Y606-2;F5H1S9;F5H168	tRNA pseudouridine synthase A, mitochondrial;tRNA pseudouridylate synthase I;tRNA-uridine isomerase I	NaN	0.653532	-0.600485	NaN	NaN	0.743462	0.337934	NaN	0.424567	0.103335	0.433728	1	1	1	1	1	1	1	1	1	1
P15153;B1AH80;B1AH77;B1AH78	GX;p21-Rac2;Ras-related C3 botulinum toxin substrate 2;Ras-related C3 botulinum toxin substrate 2 (Rho family, small GTP binding protein Rac2);Ras-related C3 botulinum toxin substrate 2 (Rho family, small GTP binding protein Rac2), isoform CRA_c;Small G protein	-0.818397	0.970087	1.44139	1.14963	0.598476	1.00582	0.00229634	-0.963655	0.570034	0.577107	0.434042	12	9	12	10	9	10	10	11	9	10
Q9H307;Q9H307-2;G3V579;G3V5F0	140 kDa nuclear and cell adhesion-related phosphoprotein;Desmosome-associated protein;Domain-rich serine protein;Melanoma metastasis clone A protein;Nuclear protein SDK3;Pinin;SR-like protein	0.805841	-0.331444	0.192708	0.395308	0.0894143	0.291765	0.231759	-0.138811	0.114105	-0.21909	0.434469	7	9	10	10	8	10	7	6	8	11
B4E2P2;Q9UNL2;C9JA28	cDNA FLJ52061, highly similar to Translocon-associated protein subunit gamma;Signal sequence receptor subunit gamma;Translocon-associated protein subunit gamma;Uncharacterized protein	-1.09316	-0.968107	NaN	-0.640484	-1.11478	-0.558693	-0.833013	-1.81416	-1.7289	NaN	0.435201	1	1	1	1	1	1	1	1	1	1
Q16822;B4DW73;Q16822-2;P35558;F5GZM4	cDNA FLJ50710, highly similar to Phosphoenolpyruvate carboxykinase (GTP), mitochondrial (EC 4.1.1.32);cDNA, FLJ79105, highly similar to Phosphoenolpyruvate carboxykinase (GTP), mitochondrial (EC 4.1.1.32);Phosphoenolpyruvate carboxykinase [GTP], mitochondrial;Phosphoenolpyruvate carboxykinase, cytosolic [GTP];Phosphoenolpyruvate carboxylase	-0.604178	0.0549699	NaN	NaN	NaN	0.660386	-0.628437	-0.109304	NaN	1.73196	0.435769	6	5	0	1	1	7	2	6	1	4
O75306;B7Z9L2	cDNA, FLJ78876, highly similar to NADH-ubiquinone oxidoreductase 49 kDa subunit, mitochondrial (EC 1.6.5.3);Complex I-49kD;NADH dehydrogenase [ubiquinone] iron-sulfur protein 2, mitochondrial;NADH-ubiquinone oxidoreductase 49 kDa subunit	-2.33218	-0.73361	-0.875756	-0.710441	NaN	-0.324164	-0.787798	-0.833149	-1.11743	-1.16702	0.435949	1	2	1	1	1	2	2	2	1	2
O95218;O95218-2	Zinc finger protein 265;Zinc finger Ran-binding domain-containing protein 2;Zinc finger, splicing	2.14953	0.744741	1.34111	NaN	-0.0323001	1.23631	0.368454	-0.0980918	0.824696	0.92315	0.436084	6	4	4	1	2	7	4	4	4	5
P38919	ATP-dependent RNA helicase DDX48;ATP-dependent RNA helicase eIF4A-3;DEAD box protein 48;Eukaryotic initiation factor 4A-III;Eukaryotic initiation factor 4A-like NUK-34;Eukaryotic translation initiation factor 4A isoform 3;Nuclear matrix protein 265	0.164228	-0.0985809	-0.34499	0.697546	0.457984	0.598904	0.142269	0.255453	0.314558	0.391144	0.436778	16	15	14	12	12	15	11	15	9	12
Q96B49	Mitochondrial import receptor subunit TOM6 homolog;Overexpressed breast tumor protein;Translocase of outer membrane 6 kDa subunit homolog	NaN	-2.0249	NaN	NaN	-0.985457	NaN	-3.32148	-1.61454	NaN	NaN	0.436942	1	2	1	2	2	1	2	2	1	1
Q71DI3	Histone H3.2;Histone H3/m;Histone H3/o	-2.25818	-0.106921	-0.363655	-0.00827763	-0.251816	-0.497923	-0.0806627	-0.604956	0.257768	-0.237827	0.437557	17	13	15	19	20	12	12	16	14	16
P28331;E7ENF3;B4DUC1;B4DPG1;B4DJ81;C9JPQ5	cDNA FLJ53201, highly similar to NADH-ubiquinone oxidoreductase 75 kDa subunit, mitochondrial (EC 1.6.5.3);cDNA FLJ55879, highly similar to NADH-ubiquinone oxidoreductase 75 kDa subunit, mitochondrial (EC 1.6.5.3);cDNA FLJ60586, highly similar to NADH-ubiquinone oxidoreductase 75 kDa subunit, mitochondrial (EC 1.6.5.3);Complex I-75kD;NADH-ubiquinone oxidoreductase 75 kDa subunit, mitochondrial;Un…	-2.07613	-1.03124	-0.397893	-0.656036	-1.20856	-1.26729	-0.776209	-2.38047	-1.38217	-1.16524	0.437962	7	8	4	4	8	9	7	11	10	8
O60832;A8MUT5;C9IYT0	CBF5 homolog;Dyskerin;H/ACA ribonucleoprotein complex subunit 4;Nopp140-associated protein of 57 kDa;Nucleolar protein family A member 4;Nucleolar protein NAP57;snoRNP protein DKC1;Uncharacterized protein	-0.802808	-0.0951438	-0.489648	-0.174039	-0.141032	-0.105385	-0.513899	0.0137666	0.0631315	-0.43069	0.437987	8	12	12	11	11	12	12	9	9	10
Q8TD19;B3KY50	cDNA FLJ46860 fis, clone UTERU3010919, highly similar to Serine/threonine-protein kinase Nek9 (EC 2.7.11.1);Nercc1 kinase;Never in mitosis A-related kinase 9;NimA-related kinase 8;Serine/threonine-protein kinase Nek9	-1.16369	0.923897	0.400334	1.77275	0.366283	0.609473	-0.208184	-0.574095	-0.259723	0.554635	0.438395	3	2	2	1	3	3	3	4	2	3
P51572;C9J0M4;C9JQ75;C9JSP1;C9JMD7;C9JM14	6C6-AG tumor-associated antigen;B-cell receptor-associated protein 31;p28;Protein CDM;Uncharacterized protein	-2.81288	-1.86754	-0.370604	-1.14269	-1.74422	-1.31421	-1.94944	-3.08995	-1.99125	-1.64119	0.439558	12	11	7	7	8	10	13	11	9	9
Q14684;C9JHZ3;Q14684-2	Ribosomal RNA processing protein 1 homolog B;RRP1-like protein B;Uncharacterized protein	1.74885	0.0594745	-0.0126034	0.0702852	NaN	0.377581	-0.104051	NaN	0.1802	-0.0481686	0.440319	3	2	2	2	1	2	3	1	2	2
O43772;B4DWZ5;C9JPE1;F8WEF6	Carnitine/acylcarnitine translocase;cDNA FLJ53016, highly similar to Mitochondrial carnitine/acylcarnitine carrier protein;Mitochondrial carnitine/acylcarnitine carrier protein;Solute carrier family 25 member 20;Uncharacterized protein	NaN	-0.888283	NaN	NaN	-4.09978	-1.1421	-0.773473	-2.10791	NaN	NaN	0.441254	1	2	0	0	3	2	2	2	1	0
Q99543;Q99543-2;C9IZ83	DnaJ homolog subfamily C member 2;M-phase phosphoprotein 11;Uncharacterized protein;Zuotin-related factor 1	2.07811	1.37561	0.244404	NaN	2.36124	NaN	1.0818	1.20093	0.999004	1.21398	0.441275	2	3	2	1	1	1	1	1	2	1
E7ERS3;Q86VM9;Q86VM9-2;F5H7R0	Nuclear protein NHN1;Uncharacterized protein;Zinc finger CCCH domain-containing protein 18	3.38982	-0.82685	-0.61732	-0.814485	-1.31073	-0.623678	-0.758215	-1.0176	-0.497521	-0.800359	0.441292	3	6	8	2	4	4	6	3	5	8
Q9Y5A9;F5H8I7;Q9Y5A9-2;Q9BYJ9;F8W840	CLL-associated antigen KW-14;Dermatomyositis associated with cancer putative autoantigen 1;High-glucose-regulated protein 8;Renal carcinoma antigen NY-REN-2;YTH domain family protein 1;YTH domain family protein 2	-1.53632	-0.0116411	-0.06759	0.492865	0.827743	0.59013	0.0831155	0.100391	0.0580881	0.588686	0.441337	6	5	5	3	3	4	6	3	5	5
Q15287-3;Q15287;Q15287-2	RNA-binding protein with serine-rich domain 1;SR-related protein LDC2	1.8772	-0.407094	-0.439522	-0.0537293	-0.562616	-0.305233	-0.253153	-0.395698	-0.13621	-0.348371	0.442487	2	3	3	2	2	2	3	1	2	3
Q9UMR2;E7EMK4;Q9UMR2-2	ATP-dependent RNA helicase DDX19B;DEAD box protein 19B;DEAD box RNA helicase DEAD5;Uncharacterized protein	NaN	1.5468	1.0854	1.85711	1.38074	1.79246	1.29026	0.999665	1.10856	1.29599	0.442949	3	3	3	4	4	4	4	6	3	3
B0YIW6;P48444;E9PEU4;Q6P1Q5;E9PK34	Archain;Archain 1, isoform CRA_a;ARCN1 protein;Coatomer subunit delta;Coatomer subunit delta variant 2;Delta-coat protein;Uncharacterized protein	-1.68253	-0.385172	0.154652	-0.0419794	-0.578124	-0.248094	-0.813326	-1.43585	-1.21395	-0.406162	0.443391	3	6	5	4	5	8	5	4	5	5
Q16698;B7Z6B8;E5RFV2;E5RJG7;E5RJD2;E5RID6	2,4-dienoyl-CoA reductase [NADPH];2,4-dienoyl-CoA reductase, mitochondrial;cDNA FLJ50204, highly similar to 2,4-dienoyl-CoA reductase, mitochondrial (EC 1.3.1.34);Uncharacterized protein	-1.85187	-1.23115	-0.15578	-0.436088	-1.5399	-1.03062	-1.25847	-2.16607	-1.15663	-1.1496	0.443563	8	9	6	4	6	9	7	8	5	8
Q9HA77;F5H7A3;F5H579	Cysteine--tRNA ligase;Probable cysteinyl-tRNA synthetase, mitochondrial	NaN	-0.826233	0.0646781	-0.78734	0.387534	0.0181224	-0.553364	-1.30945	-0.672506	-0.404863	0.444504	1	2	2	1	2	2	2	1	2	2
O00541;O00541-2;B5MCF9;B3KXD6;C9JXJ1	cDNA FLJ45250 fis, clone BRHIP2008756, highly similar to Pescadillo homolog 1;Pescadillo homolog;Pescadillo homolog 1, containing BRCT domain (Zebrafish), isoform CRA_b;Uncharacterized protein	-1.00683	0.338017	-0.418567	0.841639	1.49234	1.21206	0.361784	1.05738	0.422606	0.158762	0.444721	4	2	3	2	2	2	5	4	3	2
P09496;P09496-3;B4DIN1;P09496-2;F8WF69;C9J8P9;F5H6N3	cDNA FLJ60566, highly similar to Clathrin light chain A;Clathrin light chain A;Uncharacterized protein	-1.06063	-0.838201	1.04712	0.101661	-0.192572	-0.149319	-0.669509	-1.49286	-0.563487	0.0797195	0.444897	4	5	4	6	5	3	4	5	4	4
P0C0S5;Q71UI9;A6NKY0;A6NFA8;C9J0D1;A6NN01;C9J386;A8MQC5	H2A.F/Z;Histone H2A;Histone H2A.V;Histone H2A.Z	-1.55749	0.113699	-0.181099	0.573466	-0.434179	-0.0138214	-0.0494186	-0.185103	0.282003	-0.05437	0.445534	5	5	5	5	6	5	5	5	5	5
Q9BUL8;C9J5C3;C9J363;C9J6F3;C9JND6;C9JSA3;C9J932;F8WDF3	Cerebral cavernous malformations 3 protein;Programmed cell death 10, isoform CRA_b;Programmed cell death protein 10;TF-1 cell apoptosis-related protein 15;Uncharacterized protein	0.0245317	0.580727	-0.709265	NaN	-0.552044	0.253617	-0.0581982	-0.121876	-0.0557528	0.274817	0.446082	4	4	1	1	3	2	2	2	3	2
P37837;F2Z393;E9PKI8;E9PM01	Transaldolase;Uncharacterized protein	2.08388	2.33828	0.975491	2.64089	1.29041	2.45226	1.41375	0.936677	0.594915	2.06117	0.446244	14	10	9	13	9	10	10	13	12	14
Q14764;E9PHL5	Lung resistance-related protein;Major vault protein;Uncharacterized protein	-4.96551	-4.47498	-0.164312	-3.91391	-4.30165	-3.63483	-4.47972	-5.30403	-4.37132	-3.70605	0.446447	6	31	3	17	25	19	35	24	24	23
O95292;A6NLV9;O95292-2;E5RK64	Uncharacterized protein;Vesicle-associated membrane protein-associated protein B/C	-2.07023	-0.401706	-0.0885045	0.0391325	-0.948098	-0.218653	0.1006	-1.27395	-0.58465	0.445499	0.447019	4	5	4	2	5	4	5	4	5	3
B4E040;Q6ZS74;P11234;C9J6B1;C9JQB3;C9JYR1;C9JPE8;F8WEQ6	cDNA FLJ45773 fis, clone NETRP2003448, highly similar to Ras-related protein RAL-B;cDNA FLJ55177, highly similar to Ras-related protein Ral-B;Ras-related protein Ral-B;Uncharacterized protein;V-ral simian leukemia viral oncogene homolog B (Ras related; GTP binding protein), isoform CRA_b	-4.01852	-1.91175	-0.347013	NaN	NaN	-1.16057	-1.52656	-2.04075	-1.51934	-0.88575	0.447334	4	4	2	1	0	1	3	4	1	1
P82675	28S ribosomal protein S5, mitochondrial	NaN	-0.68673	-1.17266	NaN	NaN	NaN	-0.800356	NaN	NaN	-0.544472	0.447691	0	2	1	0	0	0	1	0	1	2
Q16891;Q16891-2;B9A067;F5GZ32;Q16891-3;C9J406;F8W9I1;B8ZZQ7;B7WPJ1;D6RAW4	Cell proliferation-inducing gene 4/52 protein;Mitochondrial inner membrane protein;Mitofilin;p87/89;Uncharacterized protein	-0.860989	-0.93018	0.454613	-0.255148	-0.82661	-0.6494	-1.06756	-0.965938	-0.464345	-0.441132	0.448089	18	17	16	16	17	13	12	15	13	14
P61978-3;Q5T6W5;Q5T6W2	Heterogeneous nuclear ribonucleoprotein K	-0.628847	0.53451	-0.300417	0.305517	-0.135795	0.193634	0.161066	-0.193103	0.159681	0.358363	0.449421	23	26	28	26	26	24	24	23	25	24
Q93077;P04908;Q7L7L0;F5H4B2	Histone H2A type 1-B/E;Histone H2A type 1-C;Histone H2A type 3;Histone H2A.2;Histone H2A/a;Histone H2A/l;Histone H2A/m	-1.70295	-0.0546647	-0.526041	0.257741	-1.09431	-0.652897	-0.255312	-0.412122	-0.0244616	-0.312727	0.449442	11	10	12	13	13	8	9	8	10	10
F8VXC8;Q8TAQ2;F8VTJ5;Q8TAQ2-2;F8VZW6	BRG1-associated factor 170;SWI/SNF complex 170 kDa subunit;SWI/SNF complex subunit SMARCC2;SWI/SNF-related matrix-associated actin-dependent regulator of chromatin subfamily C member 2	-0.472571	0.608044	0.322608	0.0701271	-0.442108	0.622531	-0.21268	0.287793	0.454516	-0.0279534	0.449895	9	12	13	13	14	14	6	10	5	10
P14209;A6NIW1;A8MQT7;C9JUA7;P14209-2	12E7;CD99 antigen;CD99 antigen, isoform CRA_b;E2 antigen;Protein MIC2;T-cell surface glycoprotein E2;Uncharacterized protein	-3.49271	-1.51555	NaN	-1.40352	-2.30579	-1.09455	0.142987	-2.0015	-3.07754	-1.9083	0.45022	3	2	1	2	2	2	2	1	2	3
Q92793;E9PEX7	CREB-binding protein;Uncharacterized protein	NaN	NaN	-0.90556	-6.55242	NaN	NaN	-3.40595	NaN	0.376982	-1.57842	0.450299	1	1	2	1	1	1	2	1	3	3
E7EQD5;Q15833;Q15833-2;F5GXG3	Protein unc-18 homolog 2;Protein unc-18 homolog B;Syntaxin-binding protein 2;Uncharacterized protein	NaN	-1.54252	0.0430167	NaN	NaN	NaN	NaN	-3.45018	-0.866692	NaN	0.450778	0	3	2	0	0	0	1	3	2	1
Q99442;F8WF48;F5H501;F8WCJ7	Translocation protein 1;Translocation protein SEC62	NaN	-0.709345	-1.18453	-0.344078	-1.25185	-0.0212397	-1.35381	-1.8496	-1.6044	-1.14847	0.451	0	2	1	1	2	2	2	2	1	1
E9PFM1;Q04637;E7EUU4;Q04637-3;E9PGM1;Q04637-4;E7EX73;Q04637-5;Q04637-6;C9JF13;C9J6B6;C9K073;C9J2Z7;REV__C9JQZ6;REV__F5H7J8;REV__Q8NEG2;C9JHW9;REV__C9JBJ8;F8WCF2	Eukaryotic translation initiation factor 4 gamma 1;p220;Uncharacterized protein	0.442103	0.635543	-0.0639224	0.834864	1.30704	0.815622	0.202771	0.0767033	0.124864	0.822163	0.451975	27	30	34	24	21	24	27	28	25	26
P15311;E7EQR4;A7YIK0;E9PNV3;E9PQ82;E9PNP4	Cytovillin;Ezrin;p81;Radixin isoform c;Uncharacterized protein;Villin-2	0.249436	0.850862	-0.205421	1.40367	0.553635	0.893401	0.496405	0.549488	0.998712	1.0881	0.452022	31	35	33	31	34	33	29	30	29	33
Q9BZZ5-2;Q9BZZ5;G3V1C3;Q9BZZ5-3;B4DGR0;B4DDR3;Q9BZZ5-1;E9PQK6	Antiapoptosis clone 11 protein;Apoptosis inhibitor 5;cDNA FLJ52148, highly similar to Apoptosis inhibitor 5;cDNA FLJ53886, highly similar to Apoptosis inhibitor 5;Cell migration-inducing gene 8 protein;Fibroblast growth factor 2-interacting factor;Protein XAGL;Uncharacterized protein	-0.778543	0.830223	0.147947	1.01669	-0.701834	1.02859	-0.392529	-0.00605994	0.553504	1.23551	0.453037	6	6	6	6	4	9	7	7	4	5
Q9H3U1-2;Q9H3U1	GCUNC-45;Protein unc-45 homolog A;Smooth muscle cell-associated protein 1	NaN	0.0797631	-0.394204	0.915723	0.919147	0.34222	-0.0322889	-0.733019	0.0976771	0.678382	0.453611	1	3	3	2	3	3	5	5	3	4
Q9Y3P9;Q9Y3P9-2;B7Z2B4;Q9Y3P9-3;Q9Y3P9-4;C9JGR5;E9PS63	cDNA FLJ53389, highly similar to Homo sapiens RAB GTPase activating protein 1 (RABGAP1), mRNA;GAP and centrosome-associated protein;Rab GTPase-activating protein 1;Rab6 GTPase-activating protein GAPCenA;Uncharacterized protein	-0.941216	0.273232	0.835066	0.30377	0.222194	1.34827	0.337516	-0.494127	0.326958	0.836245	0.454541	4	2	2	2	2	2	2	2	2	2
O95336	6-phosphogluconolactonase	-0.234078	1.05626	-0.134371	NaN	0.973588	2.0003	0.735113	-0.025064	0.0287413	1.49708	0.455104	6	5	4	1	2	3	5	3	4	2
Q9Y5B9;F5H063;G3V2X0;G3V401;G3V5A4	Chromatin-specific transcription elongation factor 140 kDa subunit;Facilitates chromatin transcription complex subunit SPT16;FACT 140 kDa subunit;FACT complex subunit SPT16;FACTp140	0.910076	0.139336	0.213634	0.472679	0.751437	0.533127	0.122496	0.393539	0.380128	0.416396	0.455332	21	26	23	24	21	20	23	21	19	20
P11388-4;C9J5P2;P11388-3;P11388-2;P11388;C9J4C3	DNA topoisomerase 2;DNA topoisomerase 2-alpha;DNA topoisomerase II, alpha isozyme	1.21528	0.626984	-0.104537	0.859491	3.13411	1.52771	1.66283	1.53339	1.82305	1.3298	0.45617	24	38	42	33	26	36	26	26	25	35
Q14331;E9PRR7;Q9BZ01;F5H5R5;E9PLY7	FSHD region gene 1 protein;Protein FRG1;Protein FRG1B;Uncharacterized protein	NaN	1.39717	NaN	0.938326	NaN	1.38267	0.0367161	0.727197	NaN	NaN	0.456238	0	2	0	1	1	2	2	2	1	0
P50454;B4DN87;E9PPV6;E9PR70;E9PKH2;E9PMI5;E9PK86;E9PNX1;E9PRS3;E9PIG2;E9PJH8;E9PQ34;E9PLA6	47 kDa heat shock protein;Arsenic-transactivated protein 3;cDNA FLJ52569, highly similar to Collagen-binding protein 2;Cell proliferation-inducing gene 14 protein;Collagen-binding protein;Rheumatoid arthritis-related antigen RA-A47;Serpin H1;Uncharacterized protein	-5.67746	-4.44521	-3.50921	-4.38089	-4.29776	-3.85362	-4.9221	-6.19662	-4.66251	-4.6863	0.456848	5	4	3	1	5	4	7	3	14	4
O75937	DnaJ homolog subfamily C member 8;Splicing protein spf31	3.62871	1.10582	0.60022	1.28843	0.742791	1.03864	0.851158	0.780433	0.950611	1.53348	0.458962	6	8	7	5	4	7	7	8	6	6
P46777;B3KTM6;Q5T7N0	60S ribosomal protein L5;cDNA FLJ38496 fis, clone FELIV1000137, highly similar to 60S RIBOSOMAL PROTEIN L5;Ribosomal protein L5;Ribosomal protein L5, isoform CRA_b	-0.481894	-0.349348	-0.014254	0.057267	0.314902	0.0177048	-0.295685	-0.726113	-0.238056	0.00263594	0.459125	13	15	14	14	11	14	15	14	14	12
P20618	Macropain subunit C5;Multicatalytic endopeptidase complex subunit C5;Proteasome component C5;Proteasome gamma chain;Proteasome subunit beta type-1	-0.614201	0.820702	1.24969	1.23564	0.827542	0.813137	0.284142	-0.588495	0.349609	0.961763	0.459163	9	10	7	7	9	6	10	8	7	6
E7EQ40;B1AK88;P47756-2;B1AK87;P47756;B1AK85;F6USW4;F6Q0E3	Capping protein (Actin filament) muscle Z-line, beta;Capping protein (Actin filament) muscle Z-line, beta, isoform CRA_a;Capping protein (Actin filament) muscle Z-line, beta, isoform CRA_d;CapZ beta;cDNA FLJ43095 fis, clone CORDB2000541, highly similar to F-actin capping protein subunit beta;F-actin-capping protein subunit beta;Uncharacterized protein	-0.92625	0.0235647	0.43293	0.290807	-0.874853	-0.32233	-0.615077	-1.91758	-0.388963	0.358696	0.459683	15	18	17	14	13	15	18	18	17	18
Q13243;B4DUA4;B4DJK0;Q13243-3;Q13243-2;G3V5K8	cDNA FLJ57379, highly similar to Splicing factor, arginine/serine-rich 5;cDNA FLJ57437, highly similar to Splicing factor, arginine/serine-rich 5;Delayed-early protein HRS;Pre-mRNA-splicing factor SRP40;Serine/arginine-rich splicing factor 5;Splicing factor, arginine/serine-rich 5	3.38519	-0.487925	0.21816	0.0260896	-0.609976	0.0851543	-0.290859	-0.058959	0.018118	-0.086251	0.460419	2	3	3	3	4	2	3	2	3	3
F5H0X3;E7ETU8;Q9ULU4-7;Q9ULU4-11;Q9ULU4-10;Q9ULU4-13;Q9ULU4;Q9ULU4-5;F8WAN7;Q9ULU4-9;Q9ULU4-12;Q2HXV3;Q9ULU4-14;Q2HXV1;Q9ULU4-8;B7ZM62;Q9ULU4-6;Q9ULU4-3;Q9ULU4-4;Q9ULU4-2;Q5TH12	Cutaneous T-cell lymphoma-associated antigen se14-3;Protein kinase C binding protein 1;Protein kinase C-binding protein 1;Rack7;RACK7 isoform j;RACK7 isoform l;Uncharacterized protein;Zinc finger MYND domain-containing protein 8;ZMYND8 protein	-7.25806	-0.416768	NaN	NaN	-4.05192	-0.424114	NaN	-2.82725	NaN	NaN	0.46045	1	3	1	1	2	3	2	2	0	1
P78344;P78344-2;E9PKF8;E9PCV8	Death-associated protein 5;Eukaryotic translation initiation factor 4 gamma 2;p97;Uncharacterized protein	2.04327	0.862767	0.13909	NaN	0.960383	0.636288	0.534221	NaN	-0.125492	1.38615	0.461116	4	3	3	1	3	3	2	3	2	2
Q9NVS9;B4E1D7;B4E152;B4E0V0	cDNA FLJ59109, highly similar to Pyridoxine-5'-phosphate oxidase (EC 1.4.3.5);cDNA FLJ59599, highly similar to Pyridoxine-5'-phosphate oxidase (EC 1.4.3.5);cDNA FLJ59601, highly similar to Pyridoxine-5'-phosphate oxidase (EC 1.4.3.5);Pyridoxamine-phosphate oxidase;Pyridoxine-5'-phosphate oxidase	NaN	2.11679	0.636551	NaN	NaN	NaN	0.843003	-0.500348	NaN	1.44821	0.461463	1	2	1	1	1	1	1	1	1	1
D6RAK8;D6RF35;P02774;P02774-2;D6RBJ7;D6RF20	Gc-globulin;Group-specific component;Uncharacterized protein;Vitamin D-binding protein	-8.89682	-5.7259	-3.53329	-3.7496	NaN	-4.77675	-5.09868	-4.53783	-4.94416	-3.62415	0.461703	2	2	2	2	1	2	3	3	7	4
Q9H501	ABT1-associated protein;ESF1 homolog	NaN	-0.160408	0.169398	1.28169	NaN	-0.0118307	0.0812429	-0.312579	NaN	0.598859	0.461797	1	2	2	2	1	2	2	2	1	2
P30042;P30042-2;F2Z2Q0	ES1 protein homolog, mitochondrial;Protein GT335;Protein KNP-I	-0.186277	1.27312	0.815869	1.56485	-0.569802	1.65018	0.900629	0.232667	0.814846	1.12664	0.461839	4	6	5	4	5	3	6	5	6	5
Q29RF7;Q29RF7-3	Cell proliferation-inducing gene 54 protein;Sister chromatid cohesion protein 112;Sister chromatid cohesion protein PDS5 homolog A	1.02937	0.28284	0.721974	0.754327	1.36928	0.781593	-0.271747	0.392717	NaN	1.31268	0.462056	7	11	9	10	6	13	9	10	2	7
Q53FV1;Q9P0S3;B9A069	Adoplin-1;Adoplin-2;ORM1-like protein 1;ORM1-like protein 2;Uncharacterized protein	NaN	3.24512	0.929392	3.08539	NaN	NaN	-0.891607	0.788059	NaN	3.65681	0.462849	1	1	1	1	1	1	1	1	1	1
P29966	Myristoylated alanine-rich C-kinase substrate;Protein kinase C substrate, 80 kDa protein, light chain	-2.62842	-2.27394	2.01146	-2.00192	-1.72731	-0.361013	-1.91474	-3.8983	-2.4548	-1.92187	0.462957	4	4	2	1	3	4	2	5	4	5
P16435;E7EVY7;F5H468;E7EMD0;E7EPN3	NADPH--cytochrome P450 reductase;Uncharacterized protein	NaN	-1.43033	-0.418333	NaN	NaN	-0.459335	-1.4579	-3.00092	-1.86013	-0.924942	0.463102	1	3	2	1	0	3	2	2	4	2
P63244;D6RAC2;D6REE5;D6RHH4;D6R9L0;D6R9Z1;D6RDF4;D6RFX4;D6RFZ9;D6RBD0;E9PD14;D6RAU2;D6RF23;D6R909;D6RGK8;D6RHJ5;D6RDI0	Cell proliferation-inducing gene 21 protein;Guanine nucleotide-binding protein subunit beta-2-like 1;Guanine nucleotide-binding protein subunit beta-like protein 12.3;Human lung cancer oncogene 7 protein;Receptor for activated C kinase;Receptor of activated protein kinase C 1;Uncharacterized protein	-0.315189	0.0731591	-0.00572676	0.259406	0.448427	0.216982	-0.124507	-0.577849	-0.135953	0.302976	0.463341	15	18	18	17	13	13	18	17	15	16
Q15555;E9PHR3;F5H1V8;Q15555-2	APC-binding protein EB2;End-binding protein 2;Microtubule-associated protein RP/EB family member 2;Uncharacterized protein	0.864208	1.82913	0.765053	NaN	NaN	1.95885	0.505278	0.365535	-0.47073	1.0871	0.463498	3	4	4	1	1	2	5	3	6	3
P16885	1-phosphatidylinositol-4,5-bisphosphate phosphodiesterase gamma-2;Phosphoinositide phospholipase C-gamma-2;Phospholipase C-gamma-2;Phospholipase C-IV	0.869498	2.09065	0.509286	1.79123	1.37612	1.74947	0.67885	0.730345	1.06411	1.07878	0.463708	31	36	40	34	30	40	34	32	24	33
F8VVA7;P61923;F8VWL5;B4DDX8;F8W651;F8VYZ4;F8VS17;B4DHZ0;F8W156;F8VUC5;F8VXB1;F8VYK5;F8VXR1	cDNA FLJ59844, highly similar to Coatomer subunit zeta-1;cDNA FLJ59891, moderately similar to Coatomer subunit zeta-1;Coatomer subunit zeta-1;Zeta-1-coat protein	-1.25987	-0.230979	0.196026	0.167543	0.226369	0.216982	-0.470184	-1.52437	-0.579248	-0.11028	0.463983	3	3	3	3	3	2	3	3	4	3
P51970;F5H7V7	Complex I-19kD;Complex I-PGIV;NADH dehydrogenase [ubiquinone] 1 alpha subcomplex subunit 8;NADH-ubiquinone oxidoreductase 19 kDa subunit	-1.74173	-0.796274	-1.11634	NaN	NaN	-0.79561	-1.26157	-2.35066	-1.55449	-1.67647	0.464611	2	2	1	0	0	2	1	1	1	1
Q9BX68	HINT-3;Histidine triad nucleotide-binding protein 2, mitochondrial;HIT-17kDa;PKCI-1-related HIT protein	-0.683475	1.41772	NaN	NaN	1.47558	2.40557	1.50272	0.483594	NaN	NaN	0.464994	2	2	1	1	2	2	3	1	0	0
Q8WUA2	Cyclophilin-like protein PPIL4;Peptidyl-prolyl cis-trans isomerase-like 4;Rotamase PPIL4	-0.590286	-1.40795	-0.258891	-0.0494299	NaN	1.229	0.566349	-1.64885	NaN	-0.303293	0.465368	1	2	4	2	1	2	2	1	1	3
P20292	Arachidonate 5-lipoxygenase-activating protein;FLAP;MK-886-binding protein	-1.98203	NaN	NaN	NaN	-1.61163	-2.4683	-0.682812	-1.34208	-0.541374	NaN	0.466034	4	1	1	2	3	2	3	3	3	2
Q9H098-2;Q9H098;C9JW51;C9JQ40;C9J6N5;C9J3Q3;C9JP05;C9J6Y8;C9JYP1;F8WCJ2	Protein FAM107B;Uncharacterized protein	-0.739902	0.913555	2.15878	1.77261	0.42097	1.43641	-0.234655	0.153601	NaN	0.223507	0.466371	6	3	5	3	6	6	4	6	3	5
P55081	Microfibrillar-associated protein 1	3.15838	-0.124521	0.343471	0.158503	-0.401822	-0.0238165	0.0894642	0.178693	0.229634	0.188632	0.46682	3	5	5	4	4	4	5	4	5	5
P08590;P05976;P05976-2	Cardiac myosin light chain 1;Myosin light chain 1, slow-twitch muscle B/ventricular isoform;Myosin light chain 1/3, skeletal muscle isoform;Myosin light chain 3;Myosin light chain alkali 1/2;Ventricular/slow twitch myosin alkali light chain	-3.27411	-0.485261	NaN	-0.281206	-0.725358	-0.89037	-1.72319	-2.69858	-1.91285	NaN	0.467335	2	1	1	1	1	3	2	2	3	0
Q9NUV9;B4DWN0;C9IZQ3	cDNA FLJ51351, highly similar to GTPase, IMAP family member 4;GTPase IMAP family member 4;Immunity-associated nucleotide 1 protein;Immunity-associated protein 4;Uncharacterized protein	-3.71563	-4.06573	NaN	NaN	NaN	-1.222	-3.76145	-4.96773	-2.68159	-2.71539	0.4685	2	4	2	1	2	2	5	9	6	5
Q92945;Q92945-2;E7EP96	Far upstream element-binding protein 2;KH type-splicing regulatory protein;p75;Uncharacterized protein	0.879309	0.370387	0.435199	0.0163278	0.0582221	0.293031	0.339815	-0.097803	0.351786	0.202164	0.469079	15	19	22	23	23	21	20	13	21	20
Q8N490-2;Q8N490	Myofibrillogenesis regulator 1;Paroxysmal nonkinesiogenic dyskinesia protein;Probable hydrolase PNKD;Trans-activated by hepatitis C virus core protein 2	NaN	-0.515378	0.149395	NaN	NaN	-0.0424627	NaN	NaN	NaN	-3.026	0.469901	1	3	2	0	0	3	1	1	1	1
E7EVL9;A2BF36;F8VVD9;F8VV92;E9PF29;F6T4C1;F6WV57;B0UZ95;B0V1V2	Major histocompatibility complex, class II, DQ beta 1;Uncharacterized protein	NaN	-1.90426	-2.95404	-2.20605	-4.48914	-3.12092	-2.71172	-4.00535	NaN	-3.7057	0.470569	2	5	7	7	4	9	7	8	0	5
Q8NFC6	Biorientation of chromosomes in cell division protein 1-like;Protein FAM44A	0.483696	0.0388966	NaN	NaN	NaN	NaN	0.465442	-3.19898	NaN	NaN	0.470769	2	2	1	1	1	0	2	2	0	1
Q9BPX3;D6RA93	Chromosome-associated protein G;Condensin complex subunit 3;Condensin subunit CAP-G;Melanoma antigen NY-MEL-3;Non-SMC condensin I complex subunit G;Uncharacterized protein;XCAP-G homolog	1.38415	0.236308	0.163934	0.836259	NaN	0.279741	1.24236	1.66493	0.714509	NaN	0.470959	6	3	3	1	2	2	5	5	2	1
Q14151;A8MXT5;C9JPX0;F5GXS4;B4DU53	cDNA FLJ57435, highly similar to Scaffold attachment factor B2;Scaffold attachment factor B2;Uncharacterized protein	2.55404	-0.0779391	-0.770538	-0.49093	-1.23573	-0.650594	-0.35005	-0.24514	-0.453961	-0.877342	0.471315	9	11	9	6	9	8	6	6	7	10
Q01469;A8MUU1	Epidermal-type fatty acid-binding protein;Fatty acid-binding protein 5;Fatty acid-binding protein 5 pseudogene 3;Fatty acid-binding protein, epidermal;Psoriasis-associated fatty acid-binding protein homolog;Putative fatty acid-binding protein 5-like protein 3	-0.137366	3.00357	-0.519768	2.90054	3.80608	3.43445	2.44879	1.43605	1.9151	3.52236	0.471316	13	12	15	11	10	12	13	14	7	7
Q8WU39;Q8WU39-3	Plasma cell-induced resident endoplasmic reticulum protein;Proapoptotic caspase adapter protein	-0.232197	2.95146	1.47529	2.01521	2.61408	1.9431	0.245647	1.8994	0.409466	1.77293	0.472008	5	5	4	5	5	3	5	4	4	5
Q9BYV8;Q9BYV8-2;F5H0V6;C9JXA0;C9JCX6;C9J9X8;C9J6R3;Q9BYV8-3;F8WF85	Centrosomal protein of 41 kDa;Testis-specific gene A14 protein;Uncharacterized protein	NaN	1.09188	-0.078495	NaN	NaN	NaN	1.03948	NaN	1.00324	NaN	0.472078	2	2	2	1	1	1	2	2	3	1
Q12797;F5H667;F8W7A9;E5RG56;Q12797-2;Q8TB28;Q6NXR7;E5RHJ2;Q9H291;B7ZM95;B4DIC9;Q12797-3;Q12797-4;E5RG29;G3XAN5;E5RHK2	Aspartate beta-hydroxylase;Aspartate beta-hydroxylase, isoform CRA_b;Aspartyl/asparaginyl beta-hydroxylase;ASPH protein;cDNA FLJ59002, highly similar to Homo sapiens aspartate beta-hydroxylase (ASPH), transcript variant 2, mRNA;Junctate;Peptide-aspartate beta-dioxygenase;Uncharacterized protein	-3.68865	-1.16886	NaN	-1.66243	-2.45446	-1.90782	-1.74881	-1.69625	-2.49246	-1.3779	0.472651	2	2	1	1	1	1	4	2	3	2
Q15424;F5H0H3;F5H1L1;F5GZU3;B7Z2F6;B7Z959	cDNA FLJ54736, highly similar to Scaffold attachment factor B;cDNA FLJ54744, highly similar to Scaffold attachment factor B;HSP27 estrogen response element-TATA box-binding protein;Scaffold attachment factor B1	-1.48449	0.139822	0.0794009	0.32061	-0.340397	0.45673	0.278487	-0.110275	-0.23685	-0.322524	0.473172	13	16	16	15	14	17	11	12	11	12
Q9GZT3;G3V2S9;G3V4X6	SRA stem-loop-interacting RNA-binding protein, mitochondrial	-2.1628	-0.51714	0.559091	0.106509	1.13795	0.615373	-0.201194	0.0425244	0.37473	0.495362	0.473538	3	3	3	5	4	3	5	2	2	2
P00738;P00739-2;P00739	Haptoglobin;Haptoglobin alpha chain;Haptoglobin beta chain;Haptoglobin-related protein	-8.05986	-3.76976	-3.12119	-3.34081	-3.62233	-4.21716	-2.88539	NaN	-4.34998	-2.69721	0.473832	19	7	10	12	7	10	7	3	19	10
P51858;Q5SZ07;Q5SZ08;A8K8G0;B7Z525	cDNA FLJ55039, moderately similar to Hepatoma-derived growth factor;cDNA FLJ75113;Hepatoma-derived growth factor;Hepatoma-derived growth factor (High-mobility group protein 1-like);Hepatoma-derived growth factor (High-mobility group protein 1-like), isoform CRA_b;High mobility group protein 1-like 2	1.75361	1.28981	1.1625	1.61923	0.916566	1.8578	1.07002	0.458348	0.995198	1.33077	0.474235	9	7	8	11	10	7	8	8	8	7
E7ENH9;P53396;G3XAI4;B4E3P0	ATP-citrate (pro-S-)-lyase;ATP-citrate synthase;cDNA FLJ55447, highly similar to ATP-citrate synthase (EC 2.3.3.8);Citrate cleavage enzyme;Uncharacterized protein	0.755505	1.82977	1.19002	1.92995	1.78713	1.92251	1.0998	0.0753379	1.0181	1.85507	0.474257	28	31	28	27	28	27	31	27	26	22
Q10471;G3V1S6;Q8N4A0;F8VUJ3;B4DMX6;F5GYB2;B7Z8V8	cDNA FLJ58226, highly similar to Polypeptide N-acetylgalactosaminyltransferase 2 (EC 2.4.1.41);cDNA FLJ58458, highly similar to Polypeptide N-acetylgalactosaminyltransferase 4 (EC 2.4.1.41);Polypeptide GalNAc transferase 2;Polypeptide GalNAc transferase 4;Polypeptide N-acetylgalactosaminyltransferase 2;Polypeptide N-acetylgalactosaminyltransferase 2 soluble form;Polypeptide N-acetylgalactosaminyl…	NaN	-1.71819	-0.313367	NaN	NaN	NaN	-1.33442	-1.67074	-1.36732	NaN	0.474392	1	1	1	0	0	1	2	1	1	1
O43615	Mitochondrial import inner membrane translocase subunit TIM44	-0.537974	1.57391	-0.173685	NaN	NaN	1.60216	0.859777	NaN	0.209179	NaN	0.475215	5	6	4	1	1	3	2	1	1	0
P62495;B7Z7P8;Q96CG1;D6RCB3;D6RJE8	cDNA FLJ56175, highly similar to Eukaryotic peptide chain release factor subunit1;ETF1 protein;Eukaryotic peptide chain release factor subunit 1;Eukaryotic translation termination factor 1;Eukaryotic translation termination factor 1, isoform CRA_b;Protein Cl1;TB3-1;Uncharacterized protein	-0.191319	0.557622	0.46998	0.855553	1.75222	1.17503	0.159528	-0.204252	0.248697	0.598859	0.476604	6	7	6	5	4	7	5	7	6	5
Q9P258	Protein RCC2;RCC1-like protein TD-60;Telophase disk protein of 60 kDa	0.551455	1.22541	0.119601	1.15045	1.38006	0.599555	0.906211	0.906042	1.2563	2.03865	0.47671	15	15	18	16	17	15	16	12	11	8
P17812;B4DR64;B7Z9C4;Q9NRF8	cDNA FLJ54863, highly similar to CTP synthase 1 (EC 6.3.4.2);cDNA FLJ59392, highly similar to CTP synthase 1 (EC 6.3.4.2);CTP synthase 1;CTP synthase 2;CTP synthetase 1;CTP synthetase 2;UTP--ammonia ligase 1;UTP--ammonia ligase 2	0.742975	1.81462	1.30108	2.57263	2.67408	1.60387	0.995087	1.08669	1.82375	2.026	0.476995	8	7	6	3	2	9	6	10	3	8
P00367;F5GYQ4;F8WA20;B4DGN5;B3KV55;P49448;A6NF36	cDNA FLJ16138 fis, clone BRALZ2017531, highly similar to Glutamate dehydrogenase 1, mitochondrial (EC 1.4.1.3);cDNA FLJ55203, highly similar to Glutamate dehydrogenase 1, mitochondrial (EC 1.4.1.3);Coiled-coil domain-containing protein ENSP00000299415;Glutamate dehydrogenase 1, isoform CRA_a;Glutamate dehydrogenase 1, mitochondrial;Glutamate dehydrogenase 2, mitochondrial	-0.931141	-0.787811	0.655585	-0.21949	-1.23809	-0.394468	-0.850374	-1.55719	-0.526713	-0.651719	0.477167	9	16	9	17	19	16	19	16	15	14
Q14166;B1AH89;E9PGR8	Tubulin tyrosine ligase-like family, member 12;Tubulin--tyrosine ligase-like protein 12;Uncharacterized protein	0.747799	2.27498	1.25833	1.85555	2.16287	2.00933	1.79461	1.21545	2.01456	2.63274	0.477959	6	3	3	3	3	7	2	4	2	3
P14927;B7Z2R2;E5RJU0;E5RHG9	cDNA FLJ52271, moderately similar to Ubiquinol-cytochrome c reductase complex 14 kDa protein (EC 1.10.2.2);Complex III subunit 7;Complex III subunit VII;Cytochrome b-c1 complex subunit 7;QP-C;Ubiquinol-cytochrome c reductase complex 14 kDa protein;Uncharacterized protein	-1.6998	-0.792488	-0.138898	-0.826589	-0.758963	-0.664756	-1.1034	-1.63091	-1.20503	-0.742679	0.478106	4	3	3	4	4	4	5	5	3	3
Q9H8S9;B4DRY3;Q7L9L4;Q9H8S9-2;D6RCK3	cDNA FLJ52228, highly similar to Mps one binder kinase activator-like 1A;Mob1 alpha;Mob1 homolog 1A;Mob1 homolog 1B;Mob1B;Mps one binder kinase activator-like 1A;Mps one binder kinase activator-like 1B;Protein Mob4A;Protein Mob4B;Uncharacterized protein	0.568683	1.27306	0.491118	0.712104	1.00777	1.64312	1.0704	0.121712	1.02048	1.27752	0.478107	4	3	3	2	3	2	3	4	3	3
P68366;A8MUB1;C9JJQ8;C9JQ00;C9JEV8;C9JDL2	Alpha-tubulin 1;cDNA FLJ58687, highly similar to Tubulin alpha-4 chain;Testis-specific alpha-tubulin;Tubulin alpha-1 chain;Tubulin alpha-4A chain;Tubulin H2-alpha;Tubulin, alpha 1 (Testis specific), isoform CRA_a;Uncharacterized protein	-0.330309	-0.093857	0.678664	-0.220224	-0.516438	-0.00107176	-1.09702	-0.505447	0.368519	-0.445675	0.478111	27	21	21	23	25	22	23	22	22	23
P02671;P02671-2;Q6NSD8;E7EMZ6	FGA protein;Fibrinogen alpha chain;Fibrinopeptide A;Uncharacterized protein	-6.15241	-4.53617	-3.85986	-5.00622	-5.13914	-4.08245	-4.39007	-5.43551	-4.78154	-4.35329	0.478593	17	25	21	43	34	12	27	19	34	27
Q15637;Q15637-2;Q15637-3;Q15637-6;Q15637-4;Q15637-5;C9JJE2;B4DX42;F8WEV5;Q14820;C9J792	cDNA FLJ54064, highly similar to Splicing factor 1;Mammalian branch point-binding protein;Splicing factor 1;Splicing factor 1, isoform CRA_b;Transcription factor ZFM1;Uncharacterized protein;ZFM1 protein, alternatively spliced product;Zinc finger gene in MEN1 locus;Zinc finger protein 162	1.48183	2.01961	0.871993	0.904597	0.612004	0.501122	-0.0830405	1.83395	NaN	1.08086	0.478634	2	3	4	2	4	4	4	2	2	4
P61163;B4DXP9;F5H3I4	Actin-RPV;Alpha-centractin;ARP1;cDNA FLJ52800, highly similar to Alpha-centractin;Centrosome-associated actin homolog	-2.07666	0.0821685	0.587936	0.330673	0.279668	0.283915	-0.807763	-1.40277	-0.957149	-0.0503014	0.478739	5	6	3	5	4	5	4	5	5	4
P11717	300 kDa mannose 6-phosphate receptor;Cation-independent mannose-6-phosphate receptor;Insulin-like growth factor 2 receptor;Insulin-like growth factor II receptor;M6P/IGF2 receptor	NaN	-1.91014	0.186948	-0.635732	0.344058	-0.521439	-1.09536	-1.53846	-1.59082	0.0676975	0.478829	1	25	9	7	6	11	14	16	8	4
P45880-1;P45880;P45880-2;B4DKM5;Q5JSD1;Q5JSD2;A2A3S1	cDNA FLJ60120, highly similar to Voltage-dependent anion-selective channel protein 2;cDNA, FLJ78818, highly similar to Voltage-dependent anion-selective channel protein 2;Outer mitochondrial membrane protein porin 2;Voltage-dependent anion channel 2;Voltage-dependent anion-selective channel protein 2	-0.634918	-1.12054	0.128978	0.0884717	-0.296289	-0.235379	-0.544566	-1.12031	-0.764795	-0.236737	0.480094	8	13	9	10	9	12	12	14	9	10
Q13526;E7EQR5	Peptidyl-prolyl cis-trans isomerase NIMA-interacting 1;Peptidyl-prolyl cis-trans isomerase Pin1;Rotamase Pin1;Uncharacterized protein	NaN	1.83192	0.0853309	NaN	3.28463	NaN	1.19165	1.15683	0.658128	NaN	0.480113	1	2	1	0	2	1	3	2	1	1
Q15428	SF3a66;Spliceosome-associated protein 62;Splicing factor 3A subunit 2	2.87479	-0.252991	-0.537969	-0.255762	-0.529084	-0.0360759	-0.585288	-0.18961	0.028598	-0.385439	0.480266	1	3	2	1	1	3	2	3	2	2
P20339;B4DJA5;F8VUA5;F8VVZ0;F8VWU4;F8VWZ7;F8VSF8;F8VPW9;F8WD79;F8WCY6;F8WC93	cDNA FLJ51867, highly similar to Ras-related protein Rab-5A;Ras-related protein Rab-5A	-2.23862	-1.70858	0.19079	0.256075	-0.523021	0.56948	-0.636592	-1.17234	-0.285847	-0.360585	0.480399	4	6	6	4	3	6	6	6	6	5
Q4VC05-2;Q4VC05	B-cell CLL/lymphoma 7 protein family member A	3.91246	2.1543	0.444993	NaN	NaN	1.27573	1.99532	NaN	1.28014	1.51196	0.481287	1	2	1	0	0	1	1	0	1	1
O60264;F5GZI1;P28370;P28370-2;E9PCY3;F6TQG2	ATP-dependent helicase SMARCA1;Nucleosome-remodeling factor subunit SNF2L;Probable global transcription activator SNF2L1;Sucrose nonfermenting protein 2 homolog;SWI/SNF-related matrix-associated actin-dependent regulator of chromatin subfamily A member 1;SWI/SNF-related matrix-associated actin-dependent regulator of chromatin subfamily A member 5;Uncharacterized protein	0.993302	-0.170802	-0.0202236	0.283464	0.131611	0.412519	-0.0169638	-0.0896438	0.113295	-0.0175121	0.481525	22	29	25	22	18	24	23	18	18	14
P14550;Q5T621	Alcohol dehydrogenase [NADP+];Aldehyde reductase;Aldo-keto reductase family 1 member A1;Aldo-keto reductase family 1, member A1 (Aldehyde reductase)	-0.404251	0.812338	-0.651176	1.6683	1.2318	1.63986	-0.692433	-0.865054	-1.38827	1.18426	0.482326	6	10	7	3	5	3	8	10	10	5
O00159;F5H3W9;O00159-3;F5H6E2;O00159-2;F5H730	Myosin I beta;Myosin-Ic	-5.74305	-3.01129	NaN	-3.03533	-3.07196	-3.21371	NaN	-2.62699	NaN	NaN	0.483157	9	3	1	2	12	3	1	3	1	0
P62993;P62993-2	Adapter protein GRB2;Growth factor receptor-bound protein 2;Protein Ash;SH2/SH3 adapter GRB2	-1.16529	-0.0200351	-0.0722491	0.530113	-0.0387617	0.0358278	-0.548833	-1.8821	-0.0790843	0.0271176	0.483276	7	8	8	6	6	4	8	8	7	6
P61086;P61086-2;B4DIZ2;C9JGP1;D6RDM7	cDNA FLJ57995, moderately similar to Ubiquitin-conjugating enzyme E2-25 kDa (EC 6.3.2.19);Huntingtin-interacting protein 2;Ubiquitin carrier protein;Ubiquitin-conjugating enzyme E2 K;Ubiquitin-conjugating enzyme E2-25 kDa;Ubiquitin-protein ligase;Uncharacterized protein	NaN	1.82002	0.550543	NaN	NaN	NaN	1.03291	-0.125698	NaN	NaN	0.484214	2	4	2	1	0	1	2	1	1	1
Q99832;B7Z4T9;B8ZZC9;B7Z4Z7;F5GZK5;B7Z1C9;A8MWI8;F8WAM2;F8WBP8	CCT-eta;cDNA FLJ54074, highly similar to T-complex protein 1 subunit eta;cDNA FLJ54832, highly similar to T-complex protein 1 subunit eta;cDNA FLJ59364, highly similar to T-complex protein 1 subunit eta;cDNA FLJ59454, highly similar to T-complex protein 1 subunit eta;Chaperonin containing TCP1, subunit 7 (Eta), isoform CRA_a;Chaperonin containing TCP1, subunit 7 (Eta), isoform CRA_c;HIV-1 Nef-int…	0.133262	0.652936	0.371054	0.860497	0.648203	0.935349	0.639858	0.269103	0.347544	1.3272	0.484382	25	26	24	24	23	27	26	28	22	21
Q6KC79;Q6KC79-2;Q6KC79-3	Delangin;Nipped-B-like protein;SCC2 homolog	NaN	-0.534744	0.869997	NaN	NaN	NaN	NaN	-0.532385	NaN	-0.334036	0.486168	1	3	2	0	1	1	1	3	1	1
P56556	Complex I-B14;LYR motif-containing protein 6;NADH dehydrogenase [ubiquinone] 1 alpha subcomplex subunit 6;NADH-ubiquinone oxidoreductase B14 subunit	NaN	-0.527584	NaN	NaN	-0.209527	-0.27861	-0.504982	-2.00016	NaN	NaN	0.486766	0	2	0	1	2	2	2	2	0	0
P23434	Glycine cleavage system H protein, mitochondrial	1.45585	2.88106	1.68099	1.3649	2.09814	3.16152	NaN	1.56993	NaN	NaN	0.487042	1	2	2	1	1	1	1	2	1	1
P24666;B5MCC7;P24666-2;P24666-3;C9JNS5;F2Z2Q9;D3YTI2	Adipocyte acid phosphatase;Low molecular weight cytosolic acid phosphatase;Low molecular weight phosphotyrosine protein phosphatase;Red cell acid phosphatase 1;Uncharacterized protein	-0.0322292	1.98738	0.450987	2.00916	3.12268	1.87027	1.14341	0.492764	0.760081	1.0183	0.487134	5	6	4	3	6	5	5	6	4	3
Q92820;E5RGF0	Conjugase;Gamma-glutamyl hydrolase;Gamma-Glu-X carboxypeptidase;GH;Uncharacterized protein	0.845459	1.72337	-2.60261	NaN	NaN	1.05867	1.03233	-0.0118528	0.222764	1.45486	0.487931	1	1	4	0	0	2	1	2	1	1
Q9Y266	Nuclear distribution protein C homolog;Nuclear migration protein nudC	1.0361	1.83241	0.417161	1.82281	2.15001	1.92744	1.41459	1.27171	1.55788	2.48511	0.488112	9	10	9	9	6	12	11	9	9	11
Q14240-2;Q14240;E7EQG2;E7EMV8;F8WE11;E9PBH4;C9JUF0	ATP-dependent RNA helicase eIF4A-2;Eukaryotic initiation factor 4A-II;Uncharacterized protein	NaN	0.255281	-1.14122	NaN	-0.718746	-0.0662141	0.157989	-0.841329	NaN	-0.100386	0.488131	10	10	9	9	8	9	10	9	8	9
E7EX90;E9PGE1;E9PFS5;Q14203;A8MY36;A8MWX9;E7EUR0;Q14203-2;Q6AWB1;C9JJD0;C9JJN7;C9JTE5;C9J1B7;C9JUI8	150 kDa dynein-associated polypeptide;DAP-150;Dynactin subunit 1;p135;p150-glued;Putative uncharacterized protein DKFZp686E0752;Uncharacterized protein	-1.44392	0.669448	0.779926	0.396064	0.258544	0.217467	-0.48326	-0.490205	-0.44236	0.257321	0.48815	9	10	10	9	9	11	9	9	4	12
Q99623;F5GY37;B4DP75;F5GWA7;F5H3X6;B4DW05;F5H0S4;F5H0C5;F5H2D2	B-cell receptor-associated protein BAP37;cDNA FLJ56579, highly similar to Prohibitin-2;cDNA FLJ60175, highly similar to Prohibitin-2;D-prohibitin;Prohibitin-2;Repressor of estrogen receptor activity	-1.53376	0.21316	-1.05363	-0.167986	-0.571639	-0.233506	-0.275022	-0.795035	-0.484605	-0.11964	0.488484	14	14	13	15	15	14	14	14	10	15
P17980;E9PM69;E9PKD5;E9PMD8;E9PN50;E9PS45;E9PLG2	26S protease regulatory subunit 6A;26S proteasome AAA-ATPase subunit RPT5;Proteasome 26S subunit ATPase 3;Proteasome subunit P50;Tat-binding protein 1;Uncharacterized protein	-0.982817	0.596754	0.60618	1.04752	0.690166	0.645056	-0.361584	-0.681082	0.0671815	0.67616	0.488563	10	8	8	7	8	6	9	9	6	7
A5JHP3;P81605	DCD-1;Dermcidin;Dermcidin isoform 2;Preproteolysin;Survival-promoting peptide	-3.22539	-2.58215	-1.67602	-1.95922	NaN	-1.18244	-1.52337	-3.9814	NaN	-0.159223	0.48884	2	1	1	2	1	2	1	2	1	1
P04843;F5H6I5;B7Z4L4;B4DNJ5;F8WF32	cDNA FLJ50809, highly similar to Dolichyl-diphosphooligosaccharide--protein glycosyltransferase 67 kDa subunit (EC 2.4.1.119);cDNA FLJ51908, highly similar to Dolichyl-diphosphooligosaccharide--proteinglycosyltransferase 67 kDa subunit (EC 2.4.1.119);Dolichyl-diphosphooligosaccharide--protein glycosyltransferase 67 kDa subunit;Dolichyl-diphosphooligosaccharide--protein glycosyltransferase subunit…	-2.16126	-1.2073	-0.10314	-0.387786	-1.10581	-0.63964	-1.23256	-1.71382	-1.90249	-1.02233	0.488998	17	23	21	11	18	20	20	19	19	18
Q15019-2;Q15019;B5MCX3;C9J2Q4;C9JB25;C9J938;C9IY94;C9JQJ4;C9IZU3;B5MD47;C9JZI2;B5MC08;F8WB65;C9JFT1	Neural precursor cell expressed developmentally down-regulated protein 5;Septin-2;Uncharacterized protein	-1.80112	0.0778612	0.155307	0.547248	-0.188093	-0.254755	-0.537068	-1.04086	-0.695226	-0.251673	0.489096	10	11	10	8	7	11	11	11	10	10
Q5JPE7;Q15155;P69849;Q5JPE7-2;F5GX42;F5H826;Q4G177	Nodal modulator 1;Nodal modulator 2;Nodal modulator 3;NOMO2 protein;pM5 protein;pM5 protein 2;pM5 protein 3	-0.602897	-1.15943	-0.927136	-1.13728	-0.9793	-0.296967	-1.40004	-0.873352	-1.97307	-1.34311	0.48923	2	5	4	3	3	4	4	4	2	1
P26358;F5GX68;P26358-2;P26358-3	CXXC-type zinc finger protein 9;DNA (cytosine-5)-methyltransferase 1;DNA methyltransferase HsaI;MCMT	0.110227	0.712334	-0.620077	0.552688	1.09555	0.147175	0.988308	0.93197	0.00764846	1.13488	0.489628	20	21	31	23	13	23	17	19	13	16
Q9C005;B4DIS3	cDNA FLJ58897, moderately similar to Dpy-30-like protein;Dpy-30-like protein;Dpy-30-like protein, isoform CRA_b;Protein dpy-30 homolog	-1.14029	0.672392	NaN	0.598011	1.04104	1.06744	0.594716	0.434318	0.338559	0.673488	0.489772	2	3	0	4	4	2	2	3	2	2
Q9BZL1	Ubiquitin-like protein 5	0.493573	0.0698459	-0.714598	0.520428	0.316431	0.600299	-0.213615	-0.175928	-0.265806	-0.282793	0.489952	3	3	3	3	3	2	3	2	3	3
P18206;P18206-2;F5H7T3;F5H5H8;B4DTM7;P18206-3	cDNA FLJ53006, highly similar to Vinculin;Metavinculin;Vinculin	-3.34964	0.336745	0.636927	-0.683275	-1.39266	-0.727848	-1.44036	-2.11374	-2.56357	-0.540559	0.490771	24	22	16	17	17	20	19	21	22	16
Q14692	Ribosome assembly protein BMS1 homolog;Ribosome biogenesis protein BMS1 homolog	4.00585	-0.539485	-0.108908	NaN	0.382342	-0.0295591	NaN	NaN	0.185863	-0.100782	0.490953	4	4	3	1	4	3	1	1	3	4
P58546;C9JL85	Myotrophin;Protein V-1;Uncharacterized protein	0.545753	1.89801	1.063	2.61558	2.24704	2.0932	1.28918	0.395044	0.864721	1.93257	0.491077	4	5	7	6	7	4	5	4	6	5
O43765;E7EMJ6	Alpha-SGT;Small glutamine-rich tetratricopeptide repeat-containing protein alpha;Uncharacterized protein;Vpu-binding protein	2.21141	1.75485	-0.555115	2.23705	2.15576	1.71965	0.937875	0.389767	0.721792	1.84684	0.491282	6	5	5	7	5	6	5	7	7	7
G3V1M7;F5H2A9;P49748;P49748-2;F5GYP4	Very long-chain specific acyl-CoA dehydrogenase, mitochondrial	-2.10049	0.331647	0.0244747	0.226738	-1.01787	-0.694873	-0.790333	-1.2833	-1.25981	-0.308249	0.491761	7	8	5	3	7	10	5	9	7	7
P55809;E9PDW2;B7Z528;Q9BYC2	3-oxoacid-CoA transferase 1;3-oxoacid-CoA transferase 2A;cDNA FLJ51924, highly similar to Succinyl-CoA:3-ketoacid-coenzyme A transferase1, mitochondrial (EC 2.8.3.5);cDNA, FLJ78801, highly similar to Succinyl-CoA:3-ketoacid-coenzyme A transferase1, mitochondrial (EC 2.8.3.5);Somatic-type succinyl-CoA:3-oxoacid-CoA-transferase;Succinyl-CoA:3-ketoacid-coenzyme A transferase 1, mitochondrial;Succiny…	-1.71604	0.0671642	-0.172269	0.887388	0.0520396	1.64956	0.571338	0.216113	-0.807985	-0.355301	0.491811	3	5	3	6	7	8	4	5	3	3
P18135;P18136;P01620;P01623;P01622;P04206	Ig kappa chain V-III region GOL;Ig kappa chain V-III region HAH;Ig kappa chain V-III region HIC;Ig kappa chain V-III region SIE;Ig kappa chain V-III region Ti;Ig kappa chain V-III region WOL;Rheumatoid factor	-2.75634	-1.70976	2.36307	0.143333	0.362587	-0.449871	-0.67117	-2.8064	-2.72769	0.947533	0.492215	3	3	2	3	3	2	4	3	4	3
P13489;E9PIM9;E9PLZ3;E9PMJ3;E9PIK5;E9PMN0;E9PMA9;E9PMI1;E9PR82	Placental ribonuclease inhibitor;Ribonuclease inhibitor;Ribonuclease/angiogenin inhibitor 1;Uncharacterized protein	-0.951524	-0.861248	-0.0735237	1.47477	0.265982	0.787565	-0.644028	-1.84401	-0.872485	0.162197	0.492975	5	7	5	3	4	6	6	7	4	5
Q8NI27;F2Z2V2;E9PHG2	hTREX120;THO complex subunit 2;Uncharacterized protein	0.387474	-0.247894	0.337359	-0.0598564	0.207847	0.244248	0.668577	-1.53577	NaN	-0.153077	0.493407	3	4	3	3	2	2	1	4	2	3
Q5Y7H0	Major histocompatibility complex, class II, DQ alpha 1;MHC class II antigen	NaN	-1.97651	-3.03993	NaN	NaN	-4.57356	-3.37463	-4.3454	-0.515663	-4.65033	0.493464	2	4	5	4	1	4	3	5	3	2
Q96HS1;Q96HS1-2;F5GXG4	Bcl-XL-binding protein v68;Phosphoglycerate mutase family member 5;Serine/threonine-protein phosphatase PGAM5, mitochondrial	-1.38366	0.0433217	-0.352539	0.0584147	0.534217	0.0614449	-0.363538	0.109924	0.486883	-0.130601	0.493473	5	4	4	4	4	3	4	3	3	4
P49588;E7ETK8	Alanine--tRNA ligase;Alanyl-tRNA synthetase, cytoplasmic;Renal carcinoma antigen NY-REN-42;Uncharacterized protein	1.18147	2.00109	1.41393	2.3275	2.80626	1.71408	1.67314	1.24293	1.62729	2.26065	0.493689	32	27	29	23	24	25	31	26	27	26
O14929;O14929-2;F8W9G7;F8WEW1	Histone acetyltransferase type B catalytic subunit	-0.107289	1.46917	0.13617	1.83603	1.93731	1.70304	1.46079	0.849455	0.867526	2.19476	0.493871	6	7	4	3	2	6	5	4	3	4
O00170;E9PMH2;E9PPD7	AH receptor-interacting protein;Aryl-hydrocarbon receptor-interacting protein;HBV X-associated protein 2;Immunophilin homolog ARA9;Uncharacterized protein	-0.154705	0.49201	0.469875	1.53962	1.05422	0.89666	0.00992899	-0.153243	0.278996	1.03415	0.494117	3	6	4	4	2	7	5	4	5	4
E9PR17;P13987;E9PNW4	1F5 antigen;20 kDa homologous restriction factor;CD59 glycoprotein;MAC-inhibitory protein;MEM43 antigen;Membrane attack complex inhibition factor;Membrane inhibitor of reactive lysis;Protectin;Uncharacterized protein	-7.62053	-3.56506	NaN	NaN	-2.02347	-3.16461	-3.53473	-4.11339	-3.71001	-2.94692	0.494194	4	4	1	1	2	2	2	3	2	2
Q9H8H3;F8VQX6;B4DDW1	cDNA FLJ52156, moderately similar to Mus musculus methyltransferase like 7A (Mettl7a), mRNA;Methyltransferase-like protein 7A;Protein AAM-B	-4.54603	-0.179389	-0.96828	-0.128233	-1.06398	NaN	-0.0971074	-1.97693	0.611363	NaN	0.495016	4	4	3	4	2	1	3	3	2	1
Q9Y2L1;Q9Y2L1-2;G3V1J5;F2Z2C0	Exosome complex exonuclease RRP44;Protein DIS3 homolog;Ribosomal RNA-processing protein 44	0.0212978	0.784232	-0.683101	1.46807	1.22112	0.791886	0.831909	0.760978	0.777063	1.08079	0.495796	4	4	7	3	2	6	6	6	5	3
Q9BXY0	NNP78;Protein MAK16 homolog;Protein RBM13	NaN	-1.15138	-0.719903	0.298113	NaN	0.306768	-0.409929	NaN	NaN	-0.372682	0.495851	1	2	2	3	0	2	3	1	1	2
P30876;C9J2Y9;C9J4M6	DNA-directed RNA polymerase;DNA-directed RNA polymerase II 140 kDa polypeptide;DNA-directed RNA polymerase II subunit B;DNA-directed RNA polymerase II subunit RPB2;RNA polymerase II subunit 2;RNA polymerase II subunit B2	NaN	-0.0491121	-0.797108	-0.00474386	-0.321351	-0.0656534	-0.486941	-0.576641	-0.994126	-0.211893	0.49617	2	10	8	10	9	8	10	9	3	4
P68032;P68133;P62736;P63267;F5H1C1;Q5T8M7;A6NL76;Q5T8M8;B4DUI8;E9PG30;E7EQV5;F6UVQ4;C9JFL5;B8ZZJ2;F8WB63	Actin, alpha 1, skeletal muscle;Actin, alpha cardiac muscle 1;Actin, alpha skeletal muscle;Actin, aortic smooth muscle;Actin, gamma-enteric smooth muscle;Alpha-actin-1;Alpha-actin-2;Alpha-actin-3;Alpha-cardiac actin;cDNA FLJ52761, highly similar to Actin, aortic smooth muscle;Cell growth-inhibiting gene 46 protein;Gamma-2-actin;Smooth muscle gamma-actin;Uncharacterized protein	-3.34044	-1.03395	-0.116786	-0.939293	-1.42775	-1.35917	-1.50124	-3.16139	-1.80171	-1.30496	0.496706	34	27	28	30	32	31	29	33	33	28
P02462;P02462-2;F8WEC9	Arresten;Collagen alpha-1(IV) chain	-7.76817	-6.88762	-3.74885	-5.83746	-5.00018	-6.64563	-4.93539	-6.86259	-3.59971	-3.66789	0.497046	3	2	2	2	3	3	3	3	2	2
P31946-2		0.126371	1.3754	0.765569	1.26901	0.414291	0.962652	0.454006	0.0509716	0.354531	1.04369	0.497268	18	20	17	14	19	20	17	19	18	20
Q9Y6N5	Sulfide:quinone oxidoreductase, mitochondrial	-5.00866	-3.07882	NaN	-4.98058	-4.73909	-4.47856	-3.90019	-5.46155	-3.06734	-2.97783	0.497397	2	6	1	3	2	3	9	10	5	7
O60664;O60664-3;O60664-2	47 kDa mannose 6-phosphate receptor-binding protein;Cargo selection protein TIP47;Mannose-6-phosphate receptor-binding protein 1;Perilipin-3;Placental protein 17	0.671967	2.55835	1.88415	2.33643	1.68603	2.09976	1.37402	0.872976	1.36109	2.01	0.497508	7	7	7	4	5	9	6	6	6	6
P24539;Q5QNZ2	ATP synthase subunit b, mitochondrial;ATP synthase, H+ transporting, mitochondrial F0 complex, subunit B1	-2.46449	-0.744877	-0.211156	-0.134485	-0.772249	-0.274257	-0.550458	-1.09346	-0.652342	-0.151797	0.497618	8	10	7	8	9	7	10	6	10	9
Q5T4U5;P11310-2;P11310;B7Z9I1;B4DJE7;E9PJM9;E9PRX4	Acyl-Coenzyme A dehydrogenase, C-4 to C-12 straight chain;Acyl-Coenzyme A dehydrogenase, C-4 to C-12 straight chain, isoform CRA_a;cDNA FLJ52595, highly similar to Medium-chain specific acyl-CoA dehydrogenase, mitochondrial (EC 1.3.99.3);cDNA, FLJ78845, highly similar to Medium-chain specific acyl-CoA dehydrogenase, mitochondrial (EC 1.3.99.3);Medium-chain specific acyl-CoA dehydrogenase, mitocho…	0.00820589	-0.333097	0.0730301	1.65339	1.54298	1.25669	1.07774	0.621711	0.314441	1.3089	0.497859	8	11	6	10	5	8	8	6	3	4
Q9Y399	28S ribosomal protein S2, mitochondrial	NaN	-0.124346	-0.348927	0.387591	0.442925	0.582245	0.0841133	NaN	NaN	NaN	0.499179	1	1	1	1	1	1	1	1	1	1
P08567	Platelet 47 kDa protein;Pleckstrin	-3.71132	-0.81053	0.00836466	-0.565095	-0.84829	-1.48091	-1.74859	-3.3559	-0.836688	-1.26413	0.499278	2	6	4	4	3	5	4	5	3	4
Q13151	Heterogeneous nuclear ribonucleoprotein A0	2.17186	0.689681	0.042875	0.164511	-0.261195	0.274391	0.369886	0.601577	-0.228969	0.197957	0.500795	4	6	6	5	5	5	6	4	4	4
P00167;P00167-2;F8WEU4	Cytochrome b5;Microsomal cytochrome b5 type A	-3.78686	-0.413376	-0.310974	-0.754524	-1.76797	-1.14865	-2.1694	-3.27478	-1.82078	-1.27132	0.501119	5	3	2	4	5	5	5	5	4	2
P20645	46 kDa mannose 6-phosphate receptor;Cation-dependent mannose-6-phosphate receptor	0.859782	-0.955483	-0.346289	-0.635758	-1.36703	-0.511601	-0.8895	-2.09574	-0.477956	-0.235766	0.501409	3	3	4	2	2	4	4	4	2	3
O75494;O75494-2;O75494-3;Q5JRI3;O75494-4;Q5JRI1;B4DJP9;Q8WXF0	35 kDa SR repressor protein;40 kDa SR-repressor protein;cDNA FLJ58902, highly similar to FUS-interacting serine-arginine-rich protein1;FUS interacting protein (Serine/arginine-rich) 1;FUS-interacting serine-arginine-rich protein 1;Serine/arginine-rich splicing factor 10;Serine/arginine-rich splicing factor 12;Splicing factor SRp38;Splicing factor, arginine/serine-rich 13A;Splicing factor, arginin…	-1.36814	-0.744181	-0.759199	0.0260244	-0.450894	-0.541299	-0.44912	-0.710293	-0.685724	0.0128167	0.501571	2	3	3	2	3	1	2	3	2	2
Q92499;B4DME8;B4DPN6	ATP-dependent RNA helicase DDX1;cDNA FLJ51031, highly similar to ATP-dependent RNA helicase DDX1 (EC 3.6.1.-);cDNA FLJ57326, highly similar to ATP-dependent RNA helicase DDX1 (EC 3.6.1.-);DEAD box protein 1;DEAD box protein retinoblastoma	-0.302509	-0.0746918	-0.00883773	0.124506	-0.183087	-0.0070076	-0.163983	-0.520982	-0.225634	0.0401724	0.50222	11	11	8	10	8	7	5	10	9	8
Q5TDI3	Nucleoporin 133kDa	-1.38048	1.19456	0.38722	NaN	NaN	0.999986	0.16555	0.0938309	NaN	1.04769	0.502693	1	2	2	2	0	2	2	1	1	1
P08621;P08621-2;P08621-3;P08621-4	U1 small nuclear ribonucleoprotein 70 kDa	-1.10163	-0.440323	-0.0829265	-0.0263645	-0.495056	-0.196036	-0.444275	-0.461804	-0.191497	-0.137841	0.503632	4	8	5	11	8	8	7	6	6	7
P13639;F5H370;B4DPU3;F5GZG3;B4DMC6	cDNA FLJ56548, highly similar to Elongation factor 2;cDNA FLJ60696, highly similar to Elongation factor 2;Elongation factor 2	0.166407	0.731091	-0.288563	0.735116	1.37071	0.685052	0.224651	-0.329095	0.473266	0.49778	0.503804	48	44	46	47	53	42	45	45	45	46
Q4VC31;C9JQ41	Coiled-coil domain-containing protein 58;Uncharacterized protein	-0.366725	2.34931	NaN	1.29568	2.19691	2.80154	1.77161	1.31151	NaN	NaN	0.504439	3	3	0	2	2	3	2	2	0	0
Q8WXX5	DnaJ homolog subfamily C member 9;DnaJ protein SB73	-1.34014	-0.15591	-0.121909	0.712611	NaN	-0.0604562	-0.124795	-0.00461537	0.190223	0.196469	0.504963	3	4	4	2	1	4	4	4	3	2
Q14839-2;Q14839;F5GWX5;F5H2G1;Q8TDI0;B1AK51;F5GXP9;F5H2K7;Q5TG85;F5GZM9;F5H6N4;F2Z2R5;O75052	ATP-dependent helicase CHD4;ATP-dependent helicase CHD5;Carboxyl-terminal PDZ ligand of neuronal nitric oxide synthase protein;Chromodomain helicase DNA binding protein 5;Chromodomain-helicase-DNA-binding protein 4;Chromodomain-helicase-DNA-binding protein 5;C-terminal PDZ ligand of neuronal nitric oxide synthase protein;Mi-2 autoantigen 218 kDa protein;Mi2-beta;Nitric oxide synthase 1 adaptor pr…	1.06534	0.659479	-0.12595	0.564069	0.61589	0.942554	0.724914	1.1609	0.296233	0.511109	0.504973	25	36	41	28	31	31	27	23	24	23
Q14978-2;Q14978;Q14978-3	140 kDa nucleolar phosphoprotein;Hepatitis C virus NS5A-transactivated protein 13;Nucleolar 130 kDa protein;Nucleolar and coiled-body phosphoprotein 1;Nucleolar phosphoprotein p130	1.63926	1.28031	0.0465553	0.0327556	1.03135	1.21504	0.17096	1.58335	1.52231	0.986511	0.505155	9	9	9	8	7	7	9	7	9	8
P42704;F5H4J6;B8ZZ38;C9JCA9;Q9NP80;Q9NP80-2;C9JN30;C9JZI4	130 kDa leucine-rich protein;Calcium-independent phospholipase A2-gamma;GP130;Intracellular membrane-associated calcium-independent phospholipase A2 gamma;Intracellular membrane-associated calcium-independent phospholipase A2 gamma, isoform CRA_b;iPLA2-2;Leucine-rich PPR motif-containing protein, mitochondrial;Patatin-like phospholipase domain-containing protein 8;PNPLA-gamma;Uncharacterized prot…	0.431648	-0.371854	-0.221163	-0.0334629	0.736523	0.431872	-0.535497	-0.38227	-0.107419	0.184385	0.505796	39	54	48	44	39	44	48	39	35	45
B5MDF5;P62826;F5H018;B4DV51	Androgen receptor-associated protein 24;cDNA FLJ52168, highly similar to GTP-binding nuclear protein Ran;cDNA, FLJ79092, highly similar to GTP-binding nuclear protein Ran;GTPase Ran;GTP-binding nuclear protein Ran;RAN, member RAS oncogene family, isoform CRA_c;Ras-like protein TC4;Ras-related nuclear protein;Uncharacterized protein	0.295296	1.52863	0.532891	1.5728	1.40147	1.80719	0.904094	0.865096	1.20132	1.71868	0.506803	15	15	12	12	12	12	14	15	12	13
Q9P0J0;E7ENQ6	Cell death regulatory protein GRIM-19;Complex I-B16.6;Gene associated with retinoic and interferon-induced mortality 19 protein;NADH dehydrogenase [ubiquinone] 1 alpha subcomplex subunit 13;NADH-ubiquinone oxidoreductase B16.6 subunit;Uncharacterized protein	-2.27655	-0.48543	-0.382565	0.0568363	-0.0514024	-0.191184	-0.663677	-1.61311	-1.34158	-1.04014	0.507184	4	3	3	4	3	4	3	4	1	1
P83881;Q969Q0	60S ribosomal protein L36a;60S ribosomal protein L36a-like;60S ribosomal protein L44;Cell growth-inhibiting gene 15 protein;Cell migration-inducing gene 6 protein	-1.95696	-0.0470355	0.0648175	0.141153	1.12808	-0.0618972	-0.163835	-0.988855	-1.75224	0.161688	0.507261	3	3	2	2	3	3	2	2	2	2
Q9NXG2	THUMP domain-containing protein 1	0.226938	3.15372	-0.670915	1.23515	-0.0412076	1.7774	1.04109	1.56951	0.547419	1.40576	0.507299	3	3	2	1	3	3	2	2	3	2
Q92888-3;Q92888;Q92888-2;Q6NX52	115 kDa guanine nucleotide exchange factor;ARHGEF1 protein;Rho guanine nucleotide exchange factor (GEF) 1, isoform CRA_g;Rho guanine nucleotide exchange factor 1;Sub1.5	0.684077	0.0531642	0.161195	-0.0252158	-0.0330301	0.13002	0.158463	-0.191355	-0.0951474	0.284421	0.507365	5	4	5	1	3	5	4	3	6	5
P61966;P61966-2	Adapter-related protein complex 1 sigma-1A subunit;Adaptor protein complex AP-1 sigma-1A subunit;AP-1 complex subunit sigma-1A;Clathrin assembly protein complex 1 sigma-1A small chain;Clathrin coat assembly protein AP19;Golgi adaptor HA1/AP1 adaptin sigma-1A subunit;HA1 19 kDa subunit;Sigma 1a subunit of AP-1 clathrin;Sigma1A-adaptin;Sigma-adaptin 1A	NaN	-0.0592617	0.680852	0.344853	0.064492	0.558038	0.0654167	-0.26608	-0.153641	0.304934	0.507367	1	1	1	1	1	2	1	1	1	1
O43674;E7EWP0;Q561V6	Complex I-SGDH;NADH dehydrogenase (Ubiquinone) 1 beta subcomplex, 5, 16kDa, isoform CRA_h;NADH dehydrogenase [ubiquinone] 1 beta subcomplex subunit 5, mitochondrial;NADH-ubiquinone oxidoreductase SGDH subunit;NDUFB5 protein;Uncharacterized protein	-2.89444	-1.16186	-0.957777	-0.691532	-0.581075	0.459603	-1.46222	-1.43029	-1.48185	-0.381859	0.508043	2	3	2	1	2	1	3	2	2	2
Q15233;F5GYZ3;C9JYS8;C9IZL7;C9J4X2;C9JJ13	54 kDa nuclear RNA- and DNA-binding protein;55 kDa nuclear protein;DNA-binding p52/p100 complex, 52 kDa subunit;NMT55;Non-POU domain-containing octamer-binding protein;p54(nrb);Uncharacterized protein	-0.660057	0.000457734	-0.45389	0.0282066	-0.386316	-0.0188102	-0.302906	-0.235047	-0.0936188	-0.315377	0.508608	21	21	21	25	23	22	18	15	17	21
P15090;E5RIR0	Adipocyte lipid-binding protein;Adipocyte-type fatty acid-binding protein;Fatty acid-binding protein 4;Fatty acid-binding protein, adipocyte;Uncharacterized protein	-7.14416	NaN	-4.04824	-3.58468	NaN	-5.2827	NaN	NaN	-2.49633	-4.00517	0.508938	2	0	7	3	1	1	0	0	1	1
O00161;O00161-2	Synaptosomal-associated protein 23;Vesicle-membrane fusion protein SNAP-23	-0.419325	-1.66105	NaN	-0.434473	-0.302334	-1.48682	-0.547036	-2.00189	NaN	-0.239051	0.509207	3	5	1	2	4	4	5	4	1	4
Q02750;Q02750-2	Dual specificity mitogen-activated protein kinase kinase 1;ERK activator kinase 1;MAPK/ERK kinase 1	-0.339181	1.14649	1.45211	2.00119	1.13427	1.47093	0.777901	-0.170249	0.638365	1.04597	0.509745	3	4	2	2	2	2	3	3	2	2
O00160	Myosin-Ie;Myosin-If	0.149493	-2.40022	NaN	NaN	3.12377	-0.80474	-2.94013	-5.12832	-0.97651	3.49337	0.509847	2	3	1	1	1	3	5	8	4	2
P42285;F5H7E2;D6REC7	ATP-dependent helicase SKIV2L2;Superkiller viralicidic activity 2-like 2;Uncharacterized protein	0.880362	0.542072	-0.13037	0.44076	0.555741	0.650094	-0.0971074	-0.136436	0.112484	0.860485	0.509851	11	11	10	6	8	8	11	10	11	6
Q92878-2;Q92878;Q92878-3;E7EN38;E7ESD9;C9JNH8	DNA repair protein RAD50;Uncharacterized protein	0.560309	0.518988	0.0350586	0.473277	-0.138542	0.154031	0.512337	-0.29647	0.143767	0.266805	0.509897	8	15	15	10	11	15	11	11	8	13
Q9HD45;Q5TB53	EP70-P-iso;SM-11044 binding protein (SMBP)(EP70-P-iso);SM-11044-binding protein;Transmembrane 9 superfamily member 3	-0.592189	-1.66054	-0.38953	NaN	-1.78042	-0.364674	-1.70257	-2.32948	-1.60085	-1.20782	0.510193	3	5	4	1	2	2	3	2	5	5
P42765	3-ketoacyl-CoA thiolase, mitochondrial;Acetyl-CoA acyltransferase;Beta-ketothiolase;Mitochondrial 3-oxoacyl-CoA thiolase;T1	-0.748439	0.538665	0.619831	0.76891	0.504172	1.43229	0.168258	0.253945	0.342598	0.726859	0.510216	8	7	6	8	6	7	8	7	5	6
Q01628;Q01629;P13164;E9PQN9;E9PS44	Interferon-induced protein 17;Interferon-induced transmembrane protein 1;Interferon-induced transmembrane protein 2;Interferon-induced transmembrane protein 3;Interferon-inducible protein 1-8D;Interferon-inducible protein 1-8U;Interferon-inducible protein 9-27;Leu-13 antigen;Uncharacterized protein	-2.20068	-1.2728	2.11782	-0.267738	0.984209	-0.125539	-0.118468	-2.05742	-1.14379	-0.164854	0.510649	1	1	1	2	1	1	1	1	1	1
O15173	Membrane-associated progesterone receptor component 2;Progesterone membrane-binding protein;Steroid receptor protein DG6	-2.51012	0.0425417	0.494646	NaN	-0.758902	0.254445	-0.14187	-0.933328	-0.443949	0.0149287	0.51149	4	4	4	0	2	2	4	3	5	4
P37108	18 kDa Alu RNA-binding protein;Signal recognition particle 14 kDa protein	-1.18345	0.633559	0.410256	0.640889	0.711026	0.756618	0.346691	0.221524	0.267511	0.952169	0.512131	6	6	4	8	8	6	6	6	5	5
Q5TGA3;Q9UNP9;Q9UNP9-2;E9PEQ6;E9PEQ1;E9PKY5;E9PK21;E9PIB0	Cyclophilin E;Cyclophilin-33;Peptidyl-prolyl cis-trans isomerase E;Peptidylprolyl isomerase E (Cyclophilin E);Rotamase E;Uncharacterized protein	1.85757	0.178555	-0.092531	0.165784	-0.632407	0.431976	-0.0404206	-0.365832	-0.0967246	0.0516023	0.512622	1	2	2	1	1	2	2	2	2	2
Q9BTT0;Q5TB20;Q5TB19;E9PEA6;E9PPH5;E9PLC4;Q5TB25;E9PI45	Acidic (Leucine-rich) nuclear phosphoprotein 32 family, member E;Acidic (Leucine-rich) nuclear phosphoprotein 32 family, member E, isoform CRA_a;Acidic leucine-rich nuclear phosphoprotein 32 family member E;LANP-like protein;Uncharacterized protein	0.649881	0.493818	0.244774	1.67153	1.42594	1.10763	0.733206	0.944691	1.12272	1.65943	0.513204	7	10	10	8	6	8	10	10	9	10
Q99439;E7ENR3;A6NFI4	Calponin 2, isoform CRA_a;Calponin H2, smooth muscle;Calponin-2;cDNA FLJ44427 fis, clone UTERU2007724, highly similar to Homo sapiens calponin 2 (CNN2), transcript variant 2, mRNA;Neutral calponin;Uncharacterized protein	1.70443	2.03831	-1.05384	0.894992	-1.69725	-0.107343	0.180671	0.370345	-1.71061	0.284187	0.51412	2	3	4	4	6	4	4	2	6	3
P61803;F5GXX5;F5H895	Defender against cell death 1;Dolichyl-diphosphooligosaccharide--protein glycosyltransferase subunit DAD1	-1.87953	-1.36	-0.415623	-0.448014	-0.23548	-0.431052	-1.13995	-1.88263	-1.46537	-0.805443	0.515426	4	5	4	5	5	4	5	4	4	5
O75223;B8ZZN4;E7EU55;B8ZZK2;B8ZZR8;O75223-2	Chromosome 7 open reading frame 24, isoform CRA_a;Cytochrome c-releasing factor 21;Gamma-glutamylcyclotransferase;Uncharacterized protein	0.644043	3.04357	NaN	2.59903	2.54137	2.26524	2.09374	0.519931	NaN	2.09151	0.515444	4	5	1	5	3	4	4	2	1	3
Q9UNX3;E5RIT6;E5RHH1	60S ribosomal protein L26-like 1;Uncharacterized protein	-2.3179	-1.1515	-0.229219	-0.541162	-0.568231	-0.682832	-1.20918	-1.73561	-1.19988	-1.36448	0.515931	9	9	8	9	8	7	8	9	6	9
P22059;B7WNL4	Oxysterol-binding protein;Oxysterol-binding protein 1	0.434518	0.165361	-0.0901822	NaN	0.570715	1.12337	-0.404234	-1.13919	-0.530929	0.649129	0.517929	3	1	1	1	2	1	2	1	2	2
P56537;B7ZBG9;B7ZBH1;F8WDS6;F8WD20	B(2)GCN homolog;B4 integrin interactor;CAB;Eukaryotic translation initiation factor 6;p27(BBP)	-1.04195	0.786796	0.285594	0.945409	1.08538	1.15688	0.653197	0.0730309	0.682822	0.940069	0.518999	9	7	7	6	6	8	7	6	7	7
O75489;E9PS48;B4DFM8;G3V194;E9PKL8	cDNA FLJ57965, highly similar to NADH-ubiquinone oxidoreductase 30 kDa subunit, mitochondrial (EC 1.6.5.3);Complex I-30kD;NADH dehydrogenase [ubiquinone] iron-sulfur protein 3, mitochondrial;NADH-ubiquinone oxidoreductase 30 kDa subunit;Uncharacterized protein	-2.20035	-0.636612	-0.61844	NaN	-1.0978	-0.512807	-0.850541	-1.30642	-0.811058	-1.00069	0.520091	7	8	8	1	8	8	8	6	6	8
P35908	Cytokeratin-2e;Epithelial keratin-2e;Keratin, type II cytoskeletal 2 epidermal;Keratin-2 epidermis;Keratin-2e;Type-II keratin Kb2	-7.48675	-5.0164	-4.17649	-4.92902	-5.14061	-5.41438	-4.45606	-6.45061	-3.87942	-4.07741	0.52107	67	36	58	65	62	47	42	62	31	32
Q15843	NEDD8;Neddylin;Neural precursor cell expressed developmentally down-regulated protein 8;Ubiquitin-like protein Nedd8	1.72025	2.05455	0.905194	3.30019	2.1876	2.62464	1.45343	1.22457	1.13401	2.11707	0.521398	6	7	7	5	5	6	6	5	6	6
O15514;E9PHV4;E9PB93	DNA-directed RNA polymerase II subunit D;DNA-directed RNA polymerase II subunit RPB4;RNA polymerase II 16 kDa subunit;Uncharacterized protein	2.53352	-0.245622	0.116911	NaN	NaN	0.300259	0.209301	NaN	NaN	0.0585808	0.522724	2	1	2	1	1	2	2	1	0	2
Q96C86	DCS-1;Hint-related 7meGMP-directed hydrolase;Histidine triad protein member 5;Scavenger mRNA-decapping enzyme DcpS	3.35891	1.31963	0.782135	1.99666	0.0701684	1.07756	0.289234	0.763364	1.69799	1.62675	0.522901	2	3	2	2	3	3	3	3	2	2
Q5Y7A7;P01912	Clone P2-beta-3;HLA class II histocompatibility antigen, DRB1-13 beta chain;HLA class II histocompatibility antigen, DRB1-3 chain;MHC class II antigen DRB1*13;MHC class II antigen DRB1*3	NaN	-0.895838	NaN	NaN	-1.63368	-3.52197	NaN	NaN	-1.01414	NaN	0.522965	6	7	5	6	8	8	6	4	7	4
P80217-2;P80217	Interferon-induced 35 kDa protein	NaN	-1.18856	NaN	-0.473638	NaN	-0.256336	-1.22401	-4.27571	NaN	-1.26776	0.523865	0	2	0	2	1	2	3	2	1	1
O75964;E9PN17	ATP synthase subunit g, mitochondrial;Uncharacterized protein	-1.63583	-0.94761	-0.256988	-0.279553	-0.128494	-0.755181	-0.606701	-1.31658	-0.556207	-1.07979	0.524028	6	5	6	6	6	4	6	6	6	4
G3V110;Q93045;B7Z4N6;E5RGX5	Stathmin;Stathmin-2;Superior cervical ganglion-10 protein	0.220011	3.21933	2.64757	3.36006	4.3662	3.40456	2.44255	3.39213	2.83959	4.25992	0.524032	3	3	3	3	4	3	2	5	3	3
Q14008-3;Q14008;Q14008-2;E7ER31;E9PQH5	Colonic and hepatic tumor over-expressed gene protein;Cytoskeleton-associated protein 5;Uncharacterized protein	1.42744	1.52118	0.299897	1.70036	1.27466	2.69344	1.05056	3.07956	0.47621	0.851689	0.52451	10	19	17	10	6	20	18	17	6	7
Q16186;E9PEC0	110 kDa cell membrane glycoprotein;Adhesion-regulating molecule 1;Proteasomal ubiquitin receptor ADRM1;Proteasome regulatory particle non-ATPase 13;Rpn13 homolog;Uncharacterized protein	0.798231	1.21679	0.498578	0.976691	0.898046	1.20236	0.514281	0.33712	0.581894	1.07291	0.525271	4	4	3	4	4	2	4	3	3	3
Q9UBB4;A6NLC4;E7ESH8;E9PCY2;B1AHE3	Ataxin 10;Ataxin-10;Brain protein E46 homolog;Spinocerebellar ataxia type 10 protein;Uncharacterized protein	2.54735	1.06082	1.00903	1.76769	1.37695	2.28756	1.06819	0.811928	0.857321	NaN	0.525714	3	2	1	1	2	3	2	4	1	1
P61956;F2Z3D0;A8MU27;B4DUW4;A8MUA9;P55854;Q6EEV6	cDNA FLJ57440, moderately similar to Small ubiquitin-related modifier 3;HSMT3;Sentrin-2;Small ubiquitin-like protein 4;Small ubiquitin-related modifier 2;Small ubiquitin-related modifier 3;Small ubiquitin-related modifier 4;SMT3 homolog 1;SMT3 homolog 2;SMT3 suppressor of mif two 3 homolog 3 (Yeast), isoform CRA_d;SUMO-2;SUMO-3;Ubiquitin-like protein SMT3A;Ubiquitin-like protein SMT3B;Uncharacter…	0.556075	2.28432	1.56137	2.27851	1.60971	2.26882	0.699912	1.10374	0.803254	1.93681	0.525991	3	2	3	3	3	3	2	3	3	3
Q9Y2S6	Coiled-coil domain-containing protein 72	-1.2066	0.144554	0.936505	0.526547	-0.510156	0.749594	-0.17534	-0.0774433	0.41342	0.358917	0.526422	2	2	2	2	4	2	2	3	2	3
Q13263;Q13263-2	E3 SUMO-protein ligase TRIM28;KRAB-associated protein 1;KRAB-interacting protein 1;Nuclear corepressor KAP-1;RING finger protein 96;Transcription intermediary factor 1-beta;Tripartite motif-containing protein 28	0.339943	0.868719	-0.528103	0.814345	0.368127	0.986036	0.613669	0.572293	-0.0736156	0.781142	0.526694	15	16	25	17	19	15	21	16	17	21
Q13257;Q8IZX3	cDNA FLJ50822, moderately similar to Mitotic spindle assembly checkpoint protein MAD2A;MAD2 mitotic arrest deficient-like 1 (Yeast), isoform CRA_b;MAD2 mitotic arrest deficient-like 1 variant;Mitotic arrest deficient 2-like protein 1;Mitotic spindle assembly checkpoint protein MAD2A	0.00539684	1.39132	0.177425	NaN	-1.3313	-0.654182	0.998068	NaN	1.60686	NaN	0.527318	2	2	3	0	2	2	2	1	2	1
E7EWS7;P68036;B4DDG1	L-UBC;UbcH7;Ubiquitin carrier protein;Ubiquitin carrier protein L3;Ubiquitin-conjugating enzyme E2 L3;Ubiquitin-conjugating enzyme E2-F1;Ubiquitin-protein ligase L3	0.843864	1.61672	1.18797	1.90584	2.64872	2.50852	0.943315	0.367628	1.13534	1.67411	0.527645	4	4	4	2	4	3	4	4	4	4
Q5U0E9	Cellular nucleic acid binding protein alpha variant 1;Zinc finger protein 9 (A cellular retroviral nucleic acid binding protein)	0.907653	1.04702	1.19015	1.30773	1.09366	1.20193	1.05088	1.17893	1.12868	1.23128	0.527954	4	5	5	5	5	4	4	5	3	3
P42858	Huntingtin;Huntington disease protein	NaN	-0.744495	0.22167	0.359412	-0.626078	-0.527562	-1.13381	NaN	-0.823441	0.486866	0.528586	1	4	2	2	3	2	3	1	2	3
P60953;E7ETU3;P60953-1;Q5JYX0;P17081;Q9H4E5;Q9H4E5-2;G3V476;G3V4H1;B1AH79;F8WET9	Cell division control protein 42 homolog;Cell division cycle 42 (GTP binding protein, 25kDa);G25K GTP-binding protein;Ras-like protein family member 7A;Ras-like protein family member 7B;Ras-like protein TC10;Ras-related C3 botulinum toxin substrate 2 (Rho family, small GTP binding protein Rac2);Ras-related C3 botulinum toxin substrate 2 (Rho family, small GTP binding protein Rac2), isoform CRA_d;…	-2.01293	-0.0514694	-0.131186	0.595926	-0.325817	0.143734	-0.885637	-1.87779	-0.892362	-0.238766	0.529204	7	7	8	7	8	6	8	9	8	8
Q9P0L0;Q9P0L0-2	33 kDa VAMP-associated protein;Vesicle-associated membrane protein-associated protein A	-2.26149	-0.398049	-0.137725	-0.114964	-1.10175	-0.0684291	-0.505938	-1.37124	-0.39962	-0.132361	0.530178	5	5	5	3	4	6	5	6	5	5
P36405	ADP-ribosylation factor-like protein 3	-0.698162	1.20156	1.07123	NaN	2.26588	NaN	1.58985	1.74673	1.05486	NaN	0.530283	3	3	2	0	3	1	2	2	3	1
G3V1Z5;P46379-3;P46379;B0UX83;P46379-2;F8VX53;F8VXY4;E7EMZ4;F6TH84;F6S6P2;E7EPC5;E9PEC8;C9JAY9;F6U341;F6X9W3;F6VEM6;F6WML8;F6RG75;F6XTU0;F6U1F2;F6UR09;F6TC96	BAG family molecular chaperone regulator 6;BCL2-associated athanogene 6;HLA-B associated transcript 3;HLA-B associated transcript 3, isoform CRA_a;HLA-B-associated transcript 3;Large proline-rich protein BAG6;Protein G3;Protein Scythe;Uncharacterized protein	-0.0602832	2.04176	0.412232	NaN	NaN	1.48263	1.03097	1.53475	NaN	0.708273	0.53061	4	3	4	1	1	3	2	2	0	2
Q5SXM8;Q5SXM7	Chromosome 9 open reading frame 151;DNL-type zinc finger protein	NaN	-0.283504	-0.372474	0.268113	NaN	-0.0710916	-0.106467	-0.867169	-0.0983503	-0.329367	0.530617	0	1	1	1	1	1	1	1	1	1
B2ZZ83;O75369;Q60FE7;O75369-2;O75369-3;O75369-6;O75369-7;E7EN95;O75369-4;O75369-5	ABP-278;ABP-280 homolog;Actin-binding-like protein;Beta-filamin;Filamin B;Filamin homolog 1;Filamin-3;Filamin-B;Thyroid autoantigen;Truncated actin-binding protein;Uncharacterized protein	-4.76173	-1.28731	-0.858393	-1.3166	-2.83913	-2.18049	-3.03453	-2.74444	-3.0693	-2.45535	0.531476	40	42	20	29	47	38	61	52	41	34
P26641;B4DTG2;B4DUP0;E7EMT2	cDNA FLJ56389, highly similar to Elongation factor 1-gamma;cDNA FLJ59433, highly similar to Elongation factor 1-gamma;eEF-1B gamma;Elongation factor 1-gamma;Uncharacterized protein	-0.207473	0.645764	0.197554	0.112507	0.981682	1.06791	-0.349646	-0.388026	-0.187715	0.44341	0.531865	17	16	17	15	16	15	16	18	16	17
C9JP52;Q92609;C9J3F6	TBC1 domain family member 5;Uncharacterized protein	NaN	1.54533	1.3535	1.53768	-0.00256261	0.861333	1.37264	NaN	1.65521	1.64268	0.5345	0	1	1	1	1	1	1	1	1	1
P20700;E9PBF6	Lamin-B1;Uncharacterized protein	-0.641473	-0.354938	0.35824	-0.0333949	-1.09917	-0.467633	-0.324075	-0.738066	-0.517126	-0.56168	0.535286	42	48	39	41	49	48	47	44	40	43
P13761	HLA class II histocompatibility antigen, DRB1-7 beta chain;MHC class II antigen DRB1*7	-1.75874	-1.23068	-2.2032	-3.23091	-3.03766	-4.08656	-2.92399	-3.68267	0.474949	-4.33674	0.536173	4	5	7	5	4	9	10	3	4	14
Q5U5J2;P68400;E7EU96;P68400-2	Casein kinase II subunit alpha;CSNK2A1 protein;Uncharacterized protein	0.199248	0.774167	0.56028	0.903711	0.0389	1.16557	0.391003	0.466573	0.564117	0.582718	0.536247	3	6	4	3	2	4	4	4	3	6
F8VZB9;A2ABE7;A2ABE6;A2ABE5;O19617;E9PIT7	HLA class I antigen;HLA-C protein;Major histocompatibility complex, class I, C;MHC class I antigen;Uncharacterized protein	-0.928813	-2.25713	-0.725734	-3.90188	-1.97039	-4.40077	-3.4814	-4.92653	-2.71123	1.58466	0.537507	6	12	5	10	9	10	12	8	9	11
P10809;E7ESH4;E7EXB4;B7Z712;C9JL25;C9JCQ4;C9JL19;C9J0S9	60 kDa chaperonin;60 kDa heat shock protein, mitochondrial;cDNA FLJ52281, highly similar to 60 kDa heat shock protein, mitochondrial;Chaperonin 60;Heat shock protein 60;HuCHA60;Mitochondrial matrix protein P1;P60 lymphocyte protein;Uncharacterized protein	0.262453	0.488579	0.42011	1.1168	1.23847	1.00182	0.660991	0.526815	0.811603	1.2935	0.537655	46	42	43	40	41	45	40	40	38	39
O96008;O96008-2	Mitochondrial import receptor subunit TOM40 homolog;p38.5;Protein Haymaker;Translocase of outer membrane 40 kDa subunit homolog	-0.916358	-0.602054	-1.60981	-0.500499	-0.285737	-0.62633	NaN	NaN	NaN	-0.424838	0.537695	3	4	2	3	3	2	1	1	1	1
Q9Y5J7;G3V502;G3V2F3;G3V306	Mitochondrial import inner membrane translocase subunit Tim9	-0.551925	-0.194327	0.000723397	0.0879878	-0.116194	-0.862863	-0.265602	-0.81634	0.191759	0.164355	0.538102	3	5	4	3	5	4	4	3	3	3
Q7Z7F7;Q7Z7F7-2	39S ribosomal protein L55, mitochondrial	1.58034	-0.836718	-0.161223	0.117517	-0.47814	NaN	-0.76267	NaN	-0.00898603	-0.22476	0.538887	1	1	1	1	2	0	1	0	1	1
Q15286;F5H157;B4E390	cDNA FLJ57783, highly similar to Ras-related protein Rab-35;GTP-binding protein RAY;RAB35, member RAS oncogene family, isoform CRA_b;Ras-related protein Rab-1C;Ras-related protein Rab-35	-1.48437	0.249547	0.490183	0.453298	-0.123173	0.124212	-0.373485	-1.54063	-0.328105	0.16613	0.539108	2	1	2	2	1	2	2	2	1	1
Q9BZJ0;Q5JY65;Q9BZJ0-3;Q9BZJ0-2	Crooked neck homolog;Crooked neck pre-mRNA splicing factor-like 1 (Drosophila);Crooked neck-like protein 1	-1.09739	-0.440378	-0.315165	0.455962	-0.0799099	-2.57049	0.0505636	-0.654785	-0.00168297	-0.0846824	0.539332	3	1	2	2	3	2	2	3	2	2
Q9BV40;B8ZZT4;C9JXZ5	Endobrevin;Uncharacterized protein;Vesicle-associated membrane protein 8	-1.18815	0.133976	1.18033	0.458983	0.62224	-0.241731	-0.206384	-1.4012	0.572591	0.73149	0.539988	7	8	8	7	8	7	8	8	6	6
P10768	Esterase D;S-formylglutathione hydrolase	-0.062085	2.07888	0.189383	2.24365	1.90889	1.38693	1.198	1.48356	1.38103	2.73367	0.540012	6	5	7	3	4	4	7	6	2	3
O75367;O75367-3;O75367-2;B4DJC3;D6RCF2;Q9P0M6;Q5SQT3	Core histone macro-H2A.1;Core histone macro-H2A.2;Histone H2A;Histone H2A.y;Medulloblastoma antigen MU-MB-50.205	-1.51558	-0.497478	-0.22715	-0.0612235	-1.39197	-0.821529	-0.704916	-1.30627	-0.976999	-0.898228	0.540593	13	12	11	13	12	13	11	11	13	12
Q02952;Q02952-2;Q02952-3	A-kinase anchor protein 12;A-kinase anchor protein 250 kDa;Gravin;Myasthenia gravis autoantigen	-2.07547	-0.55125	-0.38674	0.562384	-0.950142	0.306427	0.169668	-1.75142	-0.846454	0.694986	0.540969	8	5	3	3	5	5	5	5	8	5
Q9UMX0;Q9UMX0-2;Q9NRR5	Ataxin-1 ubiquitin-like-interacting protein A1U;Protein linking IAP with cytoskeleton 1;Ubiquilin-1;Ubiquilin-4	0.937079	2.34976	0.940162	NaN	NaN	1.49963	0.19817	0.588356	1.13215	1.90132	0.541505	2	3	1	1	1	2	3	4	2	2
O75475;O75475-2	CLL-associated antigen KW-7;Dense fine speckles 70 kDa protein;Lens epithelium-derived growth factor;PC4 and SFRS1-interacting protein;Transcriptional coactivator p75/p52	-0.885681	0.78182	-0.0141066	0.55133	-0.131749	0.483085	0.924847	0.935596	-0.986666	0.39979	0.542163	11	9	9	7	9	12	9	9	11	10
Q96A72;F5H6N1;A6NEC0;F5H124	Protein mago nashi homolog 2;Uncharacterized protein	-1.25866	0.212351	-0.398489	0.0372418	0.870855	0.591066	-0.15201	0.498124	-0.100996	-0.133187	0.542567	4	4	3	4	5	4	4	5	3	3
P17612;P17612-2;P22694-2;B4DKB0;C9JK39;P22694-6;P22694-7;P22694-5;P22694;P22694-3;P22694-4;B1APG4;F8W831;B7Z708	cAMP-dependent protein kinase catalytic subunit alpha;cAMP-dependent protein kinase catalytic subunit beta;cDNA FLJ34101 fis, clone FCBBF3007631, highly similar to cAMP-dependent protein kinase, beta-catalytic subunit (EC 2.7.11.11);cDNA FLJ52554, highly similar to cAMP-dependent protein kinase, beta-catalytic subunit (EC 2.7.11.11);cDNA FLJ58698, highly similar to cAMP-dependent protein kinase, …	-1.02488	0.37194	0.293835	0.511959	-0.628228	-0.19104	-0.800816	-1.54438	NaN	0.747752	0.542638	2	3	2	2	3	2	2	2	1	2
P31040;E9PBJ5;D6RFM5;E9PEF8	Flavoprotein subunit of complex II;Succinate dehydrogenase [ubiquinone] flavoprotein subunit, mitochondrial;Uncharacterized protein	-0.815355	-0.8227	-0.150795	0.392908	-0.627401	-0.276133	-0.41086	-1.4749	-0.655215	-0.243403	0.542694	10	12	11	5	9	11	12	11	10	10
P62314	Small nuclear ribonucleoprotein Sm D1;Sm-D autoantigen;snRNP core protein D1	-0.579041	0.00686908	-0.319185	-0.0839956	0.317672	0.513318	-0.0436861	-0.374319	-0.0302091	-0.0608948	0.543074	4	5	3	3	4	4	5	4	3	3
P28068;A2AAT3;B0S7V1;E9PD01;F8VZ50;F6QTR8;E9PD29;E9PDP8	HLA class II histocompatibility antigen, DM beta chain;Major histocompatibility complex class II DM beta;Major histocompatibility complex, class II, DM beta;MHC class II antigen DMB;Really interesting new gene 7 protein;Uncharacterized protein	NaN	0.313011	NaN	NaN	-2.37784	-2.23598	NaN	-3.4842	0.349724	-2.72288	0.543693	0	1	1	1	1	1	1	1	1	2
P49721	Macropain subunit C7-I;Multicatalytic endopeptidase complex subunit C7-I;Proteasome component C7-I;Proteasome subunit beta type-2	-0.722977	1.04404	1.40574	1.23923	1.21729	0.770978	0.553439	-0.46168	0.563524	1.23013	0.543746	7	7	4	6	8	2	4	8	4	4
P08648	CD49 antigen-like family member E;Fibronectin receptor subunit alpha;Integrin alpha-5;Integrin alpha-5 heavy chain;Integrin alpha-5 light chain;Integrin alpha-F;VLA-5	-4.89789	-2.23831	-0.527766	-1.41817	NaN	-1.68709	-3.44054	-3.29398	-3.83611	-2.11674	0.545373	3	2	2	1	1	2	2	3	3	2
P02730	Anion exchange protein 1;Band 3 anion transport protein;Solute carrier family 4 member 1	-5.2434	-3.44999	-2.26804	-3.34424	-3.97467	-2.46075	NaN	NaN	-4.06328	-3.04113	0.545709	10	5	8	14	12	2	1	0	14	14
P41252;F5H1M4;Q5TCD1;F5H434;Q5TCC4;Q5TCD2;Q5TCC6;Q5TCC5;Q5TCC9	Isoleucine--tRNA ligase;Isoleucyl-tRNA synthetase;Isoleucyl-tRNA synthetase, cytoplasmic;Uncharacterized protein	0.760288	2.17203	0.408277	1.28094	1.596	1.26545	0.836209	0.56252	0.683095	1.69327	0.545988	24	25	35	31	23	27	27	26	20	29
P05387;A6NIB2	60S acidic ribosomal protein P2;Renal carcinoma antigen NY-REN-44;Ribosomal protein, large, P1, isoform CRA_b;Uncharacterized protein	-0.678815	-0.268054	0.650943	-0.227084	1.07915	0.276138	-0.136819	-0.609889	-0.164424	0.0670191	0.546077	11	13	11	11	10	12	12	11	12	12
Q8IY81	Protein ftsJ homolog 3;Putative rRNA methyltransferase 3;rRNA (uridine-2'-O-)-methyltransferase 3	3.07561	0.168224	-0.282583	0.586343	0.399758	0.558708	0.535954	0.631963	0.439511	-0.126204	0.546186	5	8	8	2	5	5	6	4	6	8
B3KTC7;P49959;F8W7U8;P49959-2;F5GXT0	cDNA FLJ38069 fis, clone CTONG2015434, highly similar to DOUBLE-STRAND BREAK REPAIR PROTEIN MRE11A;Double-strand break repair protein MRE11A;Meiotic recombination 11 homolog 1;Meiotic recombination 11 homolog A	1.85583	NaN	0.38588	NaN	0.299617	NaN	0.39201	NaN	NaN	0.418205	0.546425	2	1	2	1	1	1	3	2	1	2
P13010;C9JZ81	86 kDa subunit of Ku antigen;ATP-dependent DNA helicase 2 subunit 2;ATP-dependent DNA helicase II 80 kDa subunit;CTC box-binding factor 85 kDa subunit;DNA repair protein XRCC5;Ku80;Ku86;Lupus Ku autoantigen protein p86;Nuclear factor IV;Thyroid-lupus autoantigen;Uncharacterized protein;X-ray repair complementing defective repair in Chinese hamster cells 5 (double-strand-break rejoining);X-ray rep…	0.206275	0.0466964	-0.116026	0.281417	-0.343925	-0.0064413	-0.202273	-0.177148	0.190223	-0.15284	0.547156	30	33	30	33	35	22	24	31	29	30
Q8WUM0;F5H5C2;A6NGS4;Q5T8N1	133 kDa nucleoporin;Nuclear pore complex protein Nup133;Nucleoporin 133kDa;Nucleoporin Nup133;Uncharacterized protein	NaN	-0.172868	NaN	-0.389046	-0.169378	0.332739	-0.420644	NaN	NaN	NaN	0.548046	0	3	1	2	2	3	2	1	0	0
P09211;A8MX94	Glutathione S-transferase P;GST class-pi;GSTP1-1;Uncharacterized protein	0.0392407	3.50815	2.04649	3.09294	2.92963	2.30183	1.83739	1.32608	1.52769	2.55529	0.54848	13	12	11	9	13	10	11	9	13	11
O60828;O60828-2;O60828-4;O60828-5	38 kDa nuclear protein containing a WW domain;Polyglutamine tract-binding protein 1;Polyglutamine-binding protein 1	-0.0812086	0.0642213	0.472297	-0.331475	-0.386456	NaN	-0.79599	-0.0656275	0.0975405	-0.0710585	0.548771	1	1	1	2	2	0	1	1	1	1
O14773;B5MDC1;B4DSE2;O14773-2	cDNA FLJ57277, highly similar to Tripeptidyl-peptidase 1 (EC 3.4.14.9);Cell growth-inhibiting gene 1 protein;Lysosomal pepstatin-insensitive protease;Tripeptidyl aminopeptidase;Tripeptidyl-peptidase 1;Tripeptidyl-peptidase I;Uncharacterized protein	-2.30866	NaN	NaN	-2.0908	-2.4837	NaN	-1.65618	-4.24941	NaN	NaN	0.548844	1	1	0	2	2	1	2	2	0	0
Q9H773	dCTP pyrophosphatase 1;Deoxycytidine-triphosphatase 1;RS21C6;XTP3-transactivated gene A protein	-1.24033	2.75767	0.548448	3.70698	2.95283	2.19892	1.7544	2.30003	2.69582	2.68576	0.548845	3	5	2	2	2	2	3	3	2	2
Q9H3K2;F5GZL5;Q5VT94;Q9Y6G2	Dermal papilla-derived protein 2;Growth hormone inducible transmembrane protein;Growth hormone-inducible transmembrane protein;Mitochondrial morphology and cristae structure 1;PTD010;Transmembrane BAX inhibitor motif-containing protein 5	NaN	-1.27702	NaN	0.708149	NaN	-0.503806	NaN	-1.7251	NaN	NaN	0.550199	1	2	1	1	0	3	1	1	0	1
E9PCV6;E9PFQ6;E7EVD3;C9JNG9	Uncharacterized protein	-9.01506	-6.29392	-7.08047	-6.35917	-6.54897	-5.55472	-5.8434	-5.97278	NaN	-8.70028	0.550429	113	97	86	107	121	109	131	113	101	116
O95163;F5H2T0	Elongator complex protein 1;IkappaB kinase complex-associated protein;p150	NaN	1.4298	-0.159477	1.16325	0.08572	0.679343	-0.241185	-0.134262	0.139263	1.24843	0.551966	1	4	5	2	4	2	3	5	3	3
Q9NZT2;Q9NZT2-2;E7ESW4;Q4VXW4	Opioid growth factor receptor;Protein 7-60;Uncharacterized protein;Zeta-type opioid receptor	-0.274471	1.67478	1.50877	1.54418	1.50685	0.786258	1.0475	-0.438943	1.27435	1.69402	0.552287	6	4	5	5	4	5	5	4	4	3
P04632	Calcium-activated neutral proteinase small subunit;Calcium-dependent protease small subunit;Calcium-dependent protease small subunit 1;Calpain regulatory subunit;Calpain small subunit 1	-2.29912	-0.364181	-0.163756	0.506946	-0.989821	-0.405775	-0.983837	-1.81122	-1.36626	-0.435392	0.552288	5	6	4	1	5	5	6	5	3	4
Q8WXX0;Q8WXX0-3;Q8TD57;Q8TD57-3	Axonemal beta dynein heavy chain 3;Axonemal beta dynein heavy chain 7;Ciliary dynein heavy chain 3;Ciliary dynein heavy chain 7;Dnahc3-b;Dynein heavy chain 3, axonemal;Dynein heavy chain 7, axonemal;Dynein heavy chain-like protein 2;hDHC2	NaN	0.291837	NaN	0.824875	0.221684	-1.49141	0.062762	NaN	0.918506	0.627023	0.55254	0	2	1	2	3	2	2	0	2	1
Q8N163;Q8N163-2;G3V119;E5RHJ4;E5RFJ3;E5RGU7;E5RHH8	Deleted in breast cancer gene 1 protein;p30 DBC;Protein KIAA1967;Uncharacterized protein	0.753258	0.873551	-1.12364	0.211199	-0.860592	0.433229	0.200357	0.618023	0.116937	-0.175796	0.553158	14	21	24	22	23	16	18	14	15	19
P52292	Importin subunit alpha-2;Karyopherin subunit alpha-2;RAG cohort protein 1;SRP1-alpha	NaN	1.28323	-1.41199	1.08085	1.57519	0.290613	0.687	0.656311	0.370441	4.64015	0.553464	1	3	4	3	3	3	3	2	2	2
Q9BUT1;D6RIR6;D6R9U8;D6RFG2;D6RBF6;Q9BUT1-3;D6R9P2	3-hydroxybutyrate dehydrogenase type 2;Dehydrogenase/reductase SDR family member 6;Oxidoreductase UCPA;R-beta-hydroxybutyrate dehydrogenase;Uncharacterized protein	NaN	3.10861	1.17549	NaN	NaN	1.62865	1.92391	NaN	0.957474	2.20947	0.553686	1	3	1	0	0	2	3	0	2	2
Q00839;B3KX72;Q00839-2;Q5RI18	cDNA FLJ44920 fis, clone BRAMY3011501, highly similar to Heterogeneous nuclear ribonucleoprotein U;Heterogeneous nuclear ribonucleoprotein U;Heterogeneous nuclear ribonucleoprotein U (Scaffold attachment factor A);p120;pp120;Scaffold attachment factor A	1.04943	0.357066	0.0455653	0.28945	-0.277395	0.227613	0.0250742	0.00572532	0.306665	0.198453	0.554523	31	35	39	38	39	32	31	33	36	36
O00429;O00429-2;O00429-3;O00429-5;O00429-4;F8W8D1;O00429-6;B4DGC9;F8VZ52;B4DDQ3;B4DPZ9;F8VUJ9;F8W1W3;F8VYL3;F8VR28	cDNA FLJ59504, highly similar to Dynamin-1-like protein (EC 3.6.5.5);cDNA FLJ59840, highly similar to Dynamin-1-like protein (EC 3.6.5.5);cDNA FLJ59948, highly similar to Dynamin-1-like protein (EC 3.6.5.5);Dnm1p/Vps1p-like protein;Dynamin family member proline-rich carboxyl-terminal domain less;Dynamin-1-like protein;Dynamin-like protein;Dynamin-like protein 4;Dynamin-like protein IV;Dynamin-rel…	1.05443	1.6585	0.741667	1.24897	NaN	1.23715	0.951948	0.98315	0.194698	1.56183	0.554968	5	9	4	2	0	6	2	6	6	3
Q08211;F5GXA5	ATP-dependent RNA helicase A;DEAH box protein 9;Nuclear DNA helicase II	0.325898	-0.0603783	-0.521465	0.110618	-0.105533	0.23254	-0.345241	-0.321094	-0.0601635	-0.307035	0.555146	40	47	51	45	48	46	43	45	42	45
Q58FF8	Heat shock protein 90-beta b;Putative heat shock protein HSP 90-beta 2	0.000183821	0.816678	-0.069412	0.658763	1.8353	1.48127	0.713354	-0.00795817	1.15003	1.23612	0.555397	15	14	13	16	14	14	14	14	12	13
Q15208	NDR1 protein kinase;Nuclear Dbf2-related kinase 1;Serine/threonine-protein kinase 38	NaN	NaN	-0.0380273	1.95018	0.832293	NaN	0.665247	NaN	0.340407	0.617974	0.557326	2	1	3	2	3	0	2	1	3	2
P02656	Apolipoprotein C3;Apolipoprotein C-III	-9.14139	-4.61172	-6.2514	-4.66073	-4.81247	-4.93429	-5.61846	-7.03	-4.42454	-4.43156	0.557835	2	2	3	1	2	1	1	1	1	1
P80723;P80723-2	22 kDa neuronal tissue-enriched acidic protein;Brain acid soluble protein 1;Neuronal axonal membrane protein NAP-22	-2.02569	-1.15352	0.31406	-0.917722	-1.32045	-1.56402	-1.44406	-1.29554	-0.415687	-1.74849	0.557837	9	12	11	13	13	12	12	12	10	12
Q15393;Q15393-3;Q15393-2	Pre-mRNA-splicing factor SF3b 130 kDa subunit;Spliceosome-associated protein 130;Splicing factor 3B subunit 3;STAF130	0.351148	-0.297837	-0.432943	-0.0415011	-0.084317	-0.0977491	-0.250116	-0.360395	-0.0656118	-0.171403	0.557979	19	29	27	22	25	19	29	24	23	25
P62072	Mitochondrial import inner membrane translocase subunit Tim10	NaN	0.181156	0.572899	0.391265	-0.195565	NaN	-0.258787	-0.0445073	0.137139	0.532594	0.558292	1	4	3	2	3	0	3	2	3	2
P09234;Q5TAL3	U1 small nuclear ribonucleoprotein C	-0.993596	0.091122	0.309943	0.0620116	-0.0553523	0.689166	0.0737283	-0.702367	0.0731657	0.25351	0.559489	2	2	2	2	4	2	2	3	2	2
P30459;P10314;A2BDY9;F8VPX3;B4DVX9;F8VYX9	Aw-19;Aw-74;cDNA FLJ52283, highly similar to HLA class I histocompatibility antigen, A-3 alpha chain;HLA class I histocompatibility antigen, A-32 alpha chain;HLA class I histocompatibility antigen, A-74 alpha chain;Major histocompatibility complex, class I, A;MHC class I antigen A*32;MHC class I antigen A*74	NaN	-3.38007	NaN	NaN	-2.41098	-3.443	3.32317	NaN	-2.98916	NaN	0.559688	8	11	9	14	12	10	13	8	10	15
P30419;P30419-2;B7Z8J4;Q5VUC7;O60551;F5H594;Q5VUC6;B4DXS1;E9PE74	cDNA FLJ54222, highly similar to Glycylpeptide N-tetradecanoyltransferase 1 (EC 2.3.1.97);Glycylpeptide N-tetradecanoyltransferase;Glycylpeptide N-tetradecanoyltransferase 1;Glycylpeptide N-tetradecanoyltransferase 2;Myristoyl-CoA:protein N-myristoyltransferase 1;Myristoyl-CoA:protein N-myristoyltransferase 2;Peptide N-myristoyltransferase 1;Peptide N-myristoyltransferase 2;Type II N-myristoyltra…	2.89961	-1.06138	0.156749	0.772897	0.108958	0.342442	-0.158648	0.39607	-0.117354	NaN	0.559758	1	5	2	2	3	3	3	2	3	1
P17096;P17096-3;E5RIT9	High mobility group AT-hook protein 1;High mobility group protein HMG-I/HMG-Y;High mobility group protein R;Uncharacterized protein	-0.563333	-0.903558	-0.611084	-0.841497	-1.73153	-0.835469	-0.62035	-0.755652	-0.7313	-1.03678	0.561543	5	9	10	9	9	7	7	7	7	8
P47914	60S ribosomal protein L29;Cell surface heparin-binding protein HIP	-1.63139	-0.474653	-0.588141	-0.570703	-0.652311	-0.468803	-0.789739	-1.03066	-0.64403	-0.212914	0.562197	2	2	2	2	2	2	2	2	2	2
P49773	Adenosine 5'-monophosphoramidase;Histidine triad nucleotide-binding protein 1;Protein kinase C inhibitor 1;Protein kinase C-interacting protein 1	1.05463	2.5937	1.7708	3.36757	4.15221	3.26337	2.16166	1.72243	1.34863	2.50173	0.56228	4	3	5	3	4	3	6	4	4	4
Q9P2X0-2;Q9P2X0	Dolichol-phosphate mannose synthase subunit 3;Dolichol-phosphate mannosyltransferase subunit 3;Dolichyl-phosphate beta-D-mannosyltransferase subunit 3;DPM synthase complex subunit 3;Mannose-P-dolichol synthase subunit 3;Prostin-1	-1.33195	-0.838776	-0.539539	0.7654	-1.20078	-0.176679	-0.418453	-0.742108	-0.249943	-0.386962	0.562429	2	2	2	2	2	2	2	2	2	2
Q12769;C9JIP0;G3V198;E9PR16;Q12769-3;C9J0U6;E9PSI3	160 kDa nucleoporin;Nuclear pore complex protein Nup160;Nucleoporin Nup160;Uncharacterized protein	2.48755	-0.259918	-0.144116	-0.475205	-0.553666	0.389572	-0.443718	-0.38732	-0.0168878	-0.277459	0.563226	3	8	5	6	5	7	5	5	3	7
Q06203;D6RCC8	Amidophosphoribosyltransferase;Glutamine phosphoribosylpyrophosphate amidotransferase;Uncharacterized protein	NaN	1.79172	NaN	2.08543	2.45575	2.59256	2.04503	NaN	NaN	NaN	0.563667	1	3	1	1	2	4	3	0	1	1
O14980;C9JKM9;C9J673;C9JV99;C9JQ02;C9IZS4;F8WF71;C9IYM2;C9JF49	Chromosome region maintenance 1 protein homolog;Exportin-1;Uncharacterized protein	0.326637	0.470233	-0.0993033	1.30377	0.95971	0.326684	0.282404	0.391003	0.263622	0.881626	0.564073	25	22	27	17	23	13	29	20	22	26
O14744;G3V5W5;A8MZ91;B4DX49;B4DV00;G3V580;G3V2X6;C9JSX3;G3V5L5;A8MTP3;G3V2L6;G3V2F5;G3V507;G3V5T6	72 kDa ICln-binding protein;cDNA FLJ54039, highly similar to Protein arginine N-methyltransferase 5 (EC 2.1.1.-);cDNA FLJ54566, highly similar to Protein arginine N-methyltransferase 5 (EC2.1.1.-);cDNA FLJ90770 fis, clone THYRO1000866, highly similar to Protein arginine N-methyltransferase 5 (EC 2.1.1.-);Histone-arginine N-methyltransferase PRMT5;Jak-binding protein 1;Protein arginine methyltrans…	1.4238	0.85812	0.503221	1.17167	0.72174	1.31155	0.449271	0.737215	0.306547	1.11795	0.564299	6	8	7	5	6	8	4	6	4	6
Q9UEW8	DCHT;Serine/threonine-protein kinase 39;STE20/SPS1-related proline-alanine-rich protein kinase	-0.318547	1.17577	0.923708	NaN	NaN	1.17995	NaN	0.258314	1.44027	NaN	0.565426	4	1	1	1	1	2	2	1	3	1
P07910-2;P07910;G3V4C1;G3V2Q1;P07910-4;B2R603;B4DY08;G3V4W0;G3V576;P07910-3;G3V2D6;G3V575;G3V555;G3V5V7;G3V251;G3V3K6;G3V5X6;B4DSU6;Q569J8;G3V4M8;G3V2H6	cDNA FLJ52975, highly similar to Heterogeneous nuclear ribonucleoproteins C;cDNA FLJ53542, highly similar to Heterogeneous nuclear ribonucleoproteins C;cDNA, FLJ92712, highly similar to Homo sapiens heterogeneous nuclear ribonucleoprotein C (C1/C2) (HNRPC), transcript variant 1, mRNA;Heterogeneous nuclear ribonucleoproteins C1/C2;HNRPC protein	0.231717	-0.246146	-0.478945	0.279231	-0.0250198	0.0993006	-0.404444	-0.764213	-0.0543866	0.200804	0.565513	16	19	21	16	16	18	19	19	19	17
F8VXU5;Q9UBQ0-2;Q9UBQ0	PEP11 homolog;Vacuolar protein sorting-associated protein 29;Vesicle protein sorting 29	-1.4365	-0.241421	0.225422	-0.0901646	-0.498632	-0.0223844	-0.73019	-1.89984	-0.728005	0.00249401	0.565912	1	2	2	1	1	1	2	2	2	2
E9PES1;P50897;P50897-2;E9PMG2;B4DWU3;E9PSE5	cDNA FLJ53673, highly similar to Palmitoyl-protein thioesterase 1 (EC 3.1.2.22);Palmitoyl-protein hydrolase 1;Palmitoyl-protein thioesterase 1;Uncharacterized protein	-2.44216	-0.0294346	-1.28353	NaN	NaN	0.360777	-0.879399	-1.84307	-0.702507	NaN	0.565938	1	1	1	0	0	2	2	1	1	1
Q6FI13;Q16777	Histone H2A type 2-A;Histone H2A type 2-C;Histone H2A.2;Histone H2A/o;Histone H2A/q;Histone H2A-GL101	NaN	-1.10565	NaN	0.601296	-0.825387	-1.54251	-0.568689	-0.874061	-0.163834	NaN	0.566028	14	12	14	15	15	11	12	11	12	12
G3XAE1;Q93084-5;Q93084;Q93084-6;Q93084-3;Q93084-2;F8WC06;Q93084-4	Calcium pump 3;Sarcoplasmic/endoplasmic reticulum calcium ATPase 3	-0.356658	-0.777169	0.337937	-1.07701	-2.45877	-0.443226	-1.3272	-1.72457	-1.08004	-1.27748	0.566525	12	17	10	13	27	13	20	14	8	13
P10606	Cytochrome c oxidase polypeptide Vb;Cytochrome c oxidase subunit 5B, mitochondrial	-3.3691	-0.573436	NaN	-1.11604	-1.17404	-1.50283	-1.79585	-2.57214	-1.95857	NaN	0.566561	2	1	1	2	2	3	3	2	2	1
O95777;C9JNV3;F2Z2Y6;C9JIZ0	LSM8 homolog, U6 small nuclear RNA associated (S. cerevisiae), isoform CRA_a;N-alpha-acetyltransferase 38, NatC auxiliary subunit;U6 snRNA-associated Sm-like protein LSm8;Uncharacterized protein	-0.110196	1.20028	1.98223	1.01644	1.10155	0.934538	0.67306	0.435116	1.28134	0.781307	0.566713	4	3	2	3	3	3	3	4	2	1
P48147	Post-proline cleaving enzyme;Prolyl endopeptidase	3.15309	1.3678	-0.0312972	NaN	NaN	2.10311	0.795444	0.0116265	0.193293	1.74156	0.566754	3	2	3	1	1	3	2	2	2	2
Q9UDW1;Q9NZY4;E7ESZ8;Q9UDW1-2	Complex III subunit 9;Complex III subunit X;Cytochrome b-c1 complex subunit 9;Cytochrome c1 non-heme 7 kDa protein;HSPC051;Ubiquinol-cytochrome c reductase complex 7.2 kDa protein;Uncharacterized protein	-1.74399	-0.695681	-0.285178	0.0486936	-0.0595609	-0.623309	-0.595455	-0.47125	0.390085	-0.316245	0.566845	2	2	2	2	2	2	2	2	2	2
Q9NWH9;C9IZZ3;A8K5V8	cDNA FLJ30633 fis, clone CTONG2002418, highly similar to Homo sapiens modulator of estrogen induced transcription, transcript variant 1, mRNA;cDNA FLJ78261;Modulator of estrogen-induced transcription;SAFB-like transcription modulator;Uncharacterized protein	0.541186	2.24102	1.12945	1.39493	0.261127	2.10055	-0.867391	1.16936	NaN	0.426162	0.566953	5	4	7	3	5	5	4	3	1	3
P43405;P43405-2;Q8NFD2;P43403;P43403-3;P43403-2	70 kDa zeta-associated protein;Ankyrin repeat and protein kinase domain-containing protein 1;Protein kinase PKK2;Spleen tyrosine kinase;Sugen kinase 288;Syk-related tyrosine kinase;Tyrosine-protein kinase SYK;Tyrosine-protein kinase ZAP-70;X-kinase	NaN	0.602058	0.713718	0.63053	-1.3681	0.652428	-0.379146	-0.847807	-0.070237	-0.202015	0.566982	1	3	4	4	6	3	4	3	3	2
Q9Y2Q5;Q9Y2Q5-2;Q9Y2Q5-3	Endosomal adaptor protein p14;Late endosomal/lysosomal adaptor and MAPK and MTOR activator 2;Late endosomal/lysosomal Mp1-interacting protein;Mitogen-activated protein-binding protein-interacting protein;Ragulator complex protein LAMTOR2;Roadblock domain-containing protein 3	NaN	-1.16264	0.468504	NaN	NaN	NaN	-0.420945	-1.66765	NaN	NaN	0.567062	0	2	2	1	1	1	3	3	0	0
P07996;A8MZG1	Thrombospondin-1;Uncharacterized protein	-6.34732	-4.68351	-4.11676	-4.54919	-1.40839	-4.27569	-6.41491	-6.25361	-4.29382	-2.9545	0.56719	6	3	4	4	2	2	2	2	43	2
Q12906;C9JFV5;Q12906-3;Q12906-6;Q12906-2;Q12906-4;Q12906-5;B4DFG4	cDNA FLJ58801, highly similar to Interleukin enhancer-binding factor 3;Double-stranded RNA-binding protein 76;Interleukin enhancer-binding factor 3;M-phase phosphoprotein 4;Nuclear factor associated with dsRNA;Nuclear factor of activated T-cells 90 kDa;Translational control protein 80;Uncharacterized protein	0.782032	-0.693059	-0.329973	-0.00362883	-0.316322	-0.197651	-0.191956	-0.403292	-0.242647	-0.276357	0.567272	28	35	34	31	32	26	26	29	31	33
P42766;F2Z388	60S ribosomal protein L35	-0.421072	-0.174076	-0.0133548	0.287004	1.15349	0.347436	-0.0465495	-0.440529	-0.00044021	0.0767571	0.567545	3	2	3	3	3	3	3	3	2	2
Q96A33;Q96A33-2	Coiled-coil domain-containing protein 47	NaN	-1.82256	-1.06256	NaN	NaN	NaN	-1.32876	NaN	NaN	-2.50226	0.56844	0	1	1	0	0	0	1	1	1	2
Q92797;Q92797-2;Q92797-3	Symplekin	1.65246	-0.422249	0.0316345	0.434266	0.179978	0.758702	0.467641	1.63347	NaN	-0.136981	0.568452	3	7	8	7	8	7	4	2	1	6
Q92614;Q92614-4;Q92614-2;F8W6U1;Q92614-3;Q92614-5;F8W6Y3;E9PQN8;E9PPV5;E9PN42;B4DFN7	cDNA FLJ59676, highly similar to Myosin-18A;Molecule associated with JAK3 N-terminus;Myosin containing a PDZ domain;Myosin-XVIIIa;Uncharacterized protein	0.860571	0.913129	1.46776	1.23388	-0.00661993	0.567674	0.544497	1.72472	0.410235	0.114933	0.568563	17	19	12	12	13	19	13	17	10	11
Q8N1G4	Leucine-rich repeat-containing protein 47	-0.503647	0.555892	0.257899	0.942908	0.273875	0.630109	0.0808682	0.0735439	0.665701	0.949743	0.569034	5	6	4	2	5	4	4	5	2	3
Q9UKY7;Q9UKY7-2;D6R9V8;Q9UKY7-3;D6RDN0;D6RFH2;D6RAV0;D6R973	Protein CDV3 homolog;Uncharacterized protein	1.03768	2.36909	3.23741	1.98241	1.2687	2.00459	1.40893	0.658478	1.87659	2.46404	0.569597	8	8	7	5	7	8	8	7	6	7
P62834	C21KG;G-22K;GTP-binding protein smg p21A;Ras-related protein Krev-1;Ras-related protein Rap-1A	-2.28351	-1.209	NaN	-0.721644	-1.73667	-1.59485	-1.116	-2.62477	NaN	-1.72382	0.569753	11	12	7	11	10	7	12	8	9	8
O00267;O00267-2;B4DJK4	cDNA FLJ54005, highly similar to Transcription elongation factor SPT5;DRB sensitivity-inducing factor 160 kDa subunit;DRB sensitivity-inducing factor large subunit;Tat-cotransactivator 1 protein;Transcription elongation factor SPT5	0.538666	0.314089	-0.45958	0.414856	0.490775	0.726101	0.793235	-0.0606468	0.137936	0.433549	0.569796	4	7	8	2	2	5	5	3	4	3
Q12874;E7EUT8	SF3a60;Spliceosome-associated protein 61;Splicing factor 3A subunit 3;Uncharacterized protein	1.56931	0.00979815	-0.33536	0.222478	0.124973	0.251725	0.00638093	-0.0868706	0.257401	0.174089	0.570074	6	10	10	7	7	8	10	8	7	9
P52209;B4DQJ8;F5H7U0;F5H0L3;B4DV68	6-phosphogluconate dehydrogenase, decarboxylating	0.123164	0.881932	1.20156	1.85096	2.37248	3.01438	0.350945	-0.948994	-0.314596	1.88944	0.570716	14	12	11	9	10	11	14	13	11	10
Q9NRX4;Q9NRX4-2	14 kDa phosphohistidine phosphatase;Phosphohistidine phosphatase 1;Protein janus-A homolog	-0.119363	1.55689	1.49661	NaN	1.7892	2.17009	1.04096	0.225376	-0.411736	NaN	0.570969	6	3	2	1	2	4	3	4	3	2
E9PEB5;F8W7W2;Q96AE4-2;Q96AE4;B4E0X8;B4DT31;C9JSZ1;A6NJ37;Q96I24-2	cDNA FLJ53425, highly similar to Far upstream element-binding protein 1;cDNA FLJ61021, highly similar to Far upstream element-binding protein 1;DNA helicase V;Far upstream element-binding protein 1;Uncharacterized protein	0.877017	0.6891	0.893059	-0.0322746	-0.467525	-0.0836119	0.23872	-0.0306583	0.783273	0.124224	0.571237	18	19	19	21	20	21	17	22	16	19
P39748;F5H1Y3	DNase IV;Flap endonuclease 1;Flap structure-specific endonuclease 1;Maturation factor 1	0.568342	1.26551	0.127776	1.36277	2.59631	1.4258	0.483135	0.991001	0.490839	1.17396	0.571583	6	7	5	7	7	6	7	8	5	6
Q5BKZ1;A8MYX1;Q5BKZ1-2;E2QRN4	Uncharacterized protein;Zinc finger protein 326	NaN	1.18993	0.109622	0.507413	0.170074	0.967417	1.19014	0.433319	0.588711	0.180877	0.571708	1	3	3	2	2	3	2	2	3	3
P30050;P30050-2	60S ribosomal protein L12	-1.76402	-0.542174	-0.0883803	-0.221307	0.132805	-0.0942243	-0.328782	-0.780916	-0.23599	0.0233458	0.572527	7	7	7	7	7	6	7	7	7	7
P49321;P49321-3;P49321-2;F5H3J2;B4DS57;Q5T624;E9PI86;E9PPR5;E9PRH9;E9PPQ8;E9PNB5	cDNA FLJ53176, highly similar to Nuclear autoantigenic sperm protein;Nuclear autoantigenic sperm protein;Nuclear autoantigenic sperm protein (Histone-binding);Uncharacterized protein	0.330561	1.80262	0.480378	2.6195	2.37697	2.10081	1.56666	1.5713	1.74512	2.06461	0.572782	8	12	13	5	7	10	10	9	8	11
B4E1T7;P63151;E5RIY1;Q00005-5;Q00005-4;Q66LE6;Q00005-3;Q00005-2;Q00005;G3V149;E5RFR9;Q9Y2T4;Q9Y2T4-2;B7Z3Y1;Q9Y2T4-3;A8MZB4;F5GXJ6	cDNA FLJ58008, highly similar to Serine/threonine-protein phosphatase 2A 55 kDa regulatory subunit B gamma isoform;cDNA FLJ58665, highly similar to Serine/threonine-protein phosphatase 2A 55 kDa regulatory subunit B alpha isoform;cDNA, FLJ78902, highly similar to Serine/threonine-protein phosphatase 2A 55 kDa regulatory subunit B gamma isoform;IMYPNO1;PP2A subunit B isoform alpha;PP2A subunit B i…	-3.10431	0.61881	-0.511586	1.10041	0.792466	1.28715	0.390297	-0.869435	-0.284761	0.912994	0.57288	3	5	4	4	4	2	3	3	3	3
P60903	Calpactin I light chain;Calpactin-1 light chain;Cellular ligand of annexin II;p10 protein;p11;Protein S100-A10;S100 calcium-binding protein A10	-10.038	-4.19238	-3.1749	-3.76083	-4.79294	-4.3093	-4.57437	-5.01494	-4.57438	-3.79933	0.573365	7	5	3	3	4	1	5	2	4	3
Q9NVI7-2;Q9NVI7;G3V1I6;E9PDY1;Q5T9A4-2;Q5SV15;A6NFL3;Q5T9A2	ATPase family AAA domain-containing protein 3A;ATPase family, AAA domain containing 3A;ATPase family, AAA domain containing 3B;Uncharacterized protein	0.259922	-0.641095	0.131913	NaN	-0.027685	0.0103075	-0.135904	-0.278683	-0.00245845	0.949154	0.574323	6	5	3	1	4	6	4	5	3	5
Q9Y342	Plasma membrane proteolipid;Plasmolipin	NaN	-0.711843	-1.29344	-1.13214	NaN	NaN	NaN	-2.11187	NaN	-0.698753	0.574405	1	2	1	2	0	1	0	1	0	1
P33991;E7EM48;E5RG31;E7ER43;E5RFJ8;E5RHP5;E5RK04;E5RFR3;E5RG53	CDC21 homolog;DNA replication licensing factor MCM4;P1-CDC21;Uncharacterized protein	0.691739	0.627331	-0.488623	0.7896	2.57765	1.07883	0.23816	0.965385	1.7075	1.88594	0.574422	20	20	21	19	15	18	23	16	16	19
P57740;B4DZ67;Q6PJE1	107 kDa nucleoporin;cDNA FLJ58739, highly similar to Nuclear pore complex protein Nup107;Nuclear pore complex protein Nup107;Nucleoporin Nup107;NUP107 protein	NaN	-0.465878	NaN	NaN	-0.220157	NaN	-0.178941	NaN	-0.490895	-0.883807	0.574935	1	2	1	0	2	0	1	1	1	1
Q96C19;C9JTI6;Q9BUP0;E9PFH3;B4DEE0;Q8WYH2;C9JTV4	cDNA FLJ51583, highly similar to EF-hand domain-containing protein 1 (Swiprosin-2);EF-hand domain-containing protein 1;EF-hand domain-containing protein D1;EF-hand domain-containing protein D2;Putative uncharacterized protein DKFZp781H0842;Putative uncharacterized protein PP1187;Swiprosin-1;Swiprosin-2;Uncharacterized protein	-1.68795	-0.610064	0.216904	-0.400828	-0.807456	0.0222917	-1.01117	-3.04895	-0.8547	-0.215025	0.576307	6	8	7	2	6	9	8	9	3	6
P68104;Q5VTE0;Q6IQ15;F8W6I0;Q5JR01;A6PW80;E7EPH7	Elongation factor 1-alpha;Elongation factor 1-alpha 1;Elongation factor Tu;Eukaryotic elongation factor 1 A-1;Eukaryotic elongation factor 1 A-like 3;Eukaryotic translation elongation factor 1 alpha 1;Eukaryotic translation elongation factor 1 alpha-1 pseudogene 5;Leukocyte receptor cluster member 7;Putative elongation factor 1-alpha-like 3;Uncharacterized protein	-0.485134	0.45028	0.199209	0.923005	1.31275	0.750432	-0.185013	-0.422815	0.125534	0.950626	0.576787	32	29	24	25	24	25	27	25	22	25
O75822;F5H425;B4DUI3	cDNA FLJ57599, moderately similar to Eukaryotic translation initiation factor 3 subunit 1;eIF3 p35;eIF-3-alpha;Eukaryotic translation initiation factor 3 subunit 1;Eukaryotic translation initiation factor 3 subunit J	-0.97808	0.38789	0.60915	0.723003	0.919461	0.848945	0.59699	-0.215175	0.382372	1.26645	0.576843	5	4	4	4	2	4	4	3	3	2
Q99715;D6RGG3;Q99715-4;Q99715-2;C9JLI9	Collagen alpha-1(XII) chain;Uncharacterized protein	-4.70955	0.0772267	0.0400376	1.10072	-3.06777	0.725078	-2.27481	-4.64971	-4.45379	-0.367519	0.57737	3	6	6	9	20	6	18	26	117	10
P42167	Lamina-associated polypeptide 2, isoforms beta/gamma;Splenin;Thymopentin;Thymopoietin;Thymopoietin, isoforms beta/gamma;Thymopoietin-related peptide isoforms beta/gamma;TP5	-1.4661	0.0272488	-0.127911	0.0654567	-0.938742	-0.147897	-0.278736	-0.641815	-0.0910798	-0.352721	0.577973	12	14	13	14	11	17	14	13	11	14
P01903;F8W0P2;Q30118;Q5SP06;E7EM90;B4DLJ8	cDNA FLJ57318, highly similar to HLA class II histocompatibility antigen, DRalpha chain;HLA class II histocompatibility antigen, DR alpha chain;Major histocompatibility complex, class II, DR alpha;MHC cell surface glycoprotein;MHC class II antigen DRA;Uncharacterized protein	-1.39824	-1.10505	-2.01482	-2.85021	-2.22293	-2.92699	-1.74349	-2.83243	-0.853961	-2.69813	0.578001	5	8	8	10	9	11	9	9	7	9
G3V3M7;Q9UKV3;E7EQT4;G3V3B0;Q9UKV3-2;Q9UKV3-3;G3V3T3	Apoptotic chromatin condensation inducer in the nucleus;Uncharacterized protein	2.67275	-0.208137	0.236494	0.133247	-0.622393	0.271124	0.18137	0.342663	0.0202662	-0.310186	0.578191	5	10	8	13	9	9	10	7	8	10
Q1HDL3;O75352;Q9H3L2;B4DT74;Q96K24	cDNA FLJ14836 fis, clone OVARC1001702;cDNA FLJ57793, moderately similar to Mannose-P-dolichol utilization defect 1 protein;HBeAg-binding protein 2 binding protein A;Mannose-P-dolichol utilization defect 1 protein;My008 protein;Suppressor of Lec15 and Lec35 glycosylation mutation homolog	-2.66824	-1.67509	0.455998	NaN	-0.967087	-1.12386	-1.37227	-2.71255	NaN	NaN	0.578441	3	3	1	1	2	3	3	3	1	0
Q9BTC8;E7EV10;F8W8M8;Q9BTC8-2;E7EQY4;D6W5A2;E9PCS8;Q13330;E7ESY4;Q13330-2;E9PF88	Metastasis associated 1 family, member 3, isoform CRA_a;Metastasis-associated protein MTA1;Metastasis-associated protein MTA3;Uncharacterized protein	NaN	-0.321153	-1.16633	NaN	NaN	1.83621	-1.23588	NaN	NaN	NaN	0.579596	1	2	2	1	0	3	2	1	1	1
Q14566	DNA replication licensing factor MCM6;p105MCM	1.62199	0.889903	-0.344526	1.12717	2.38944	1.36969	0.433114	1.498	2.00928	1.90113	0.580274	22	22	25	19	23	20	22	20	14	21
O75691	Down-regulated in metastasis protein;Novel nucleolar protein 73;Protein Key-1A6;Small subunit processome component 20 homolog	1.34078	0.575704	-0.438433	NaN	1.00564	0.36702	0.392312	NaN	0.723562	0.0432108	0.581027	3	4	3	1	4	4	8	2	4	5
Q9NYB0	Dopamine receptor-interacting protein 5;Repressor/activator protein 1 homolog;Telomeric repeat-binding factor 2-interacting protein 1	3.15772	0.335154	-0.984251	1.07346	-0.134358	0.37367	0.440826	0.18171	0.222639	0.206976	0.581215	3	6	7	4	6	6	6	4	6	7
P30536;B1AH87	Mitochondrial benzodiazepine receptor;Peripheral-type benzodiazepine receptor;PKBS;Translocator protein;Translocator protein (18kDa)	-3.7159	NaN	NaN	NaN	-0.284896	NaN	-2.35347	-4.17955	NaN	NaN	0.581579	1	1	1	0	1	1	2	2	1	1
P35249;C9JZI1;C9J8M3;C9JTT7;C9JXZ7;F8WE44;C9JGY5	Activator 1 37 kDa subunit;Activator 1 subunit 4;Replication factor C 37 kDa subunit;Replication factor C subunit 4;Uncharacterized protein	NaN	1.96533	0.784256	NaN	0.127153	0.588163	0.165786	1.05366	NaN	NaN	0.581946	0	3	2	1	3	5	3	4	1	0
Q02878;F8W181;F8VZ45;F8VR69;F8VWR1;F8VZA3	60S ribosomal protein L6;Neoplasm-related protein C140;Tax-responsive enhancer element-binding protein 107	-0.65229	-0.38044	0.0188652	0.107587	0.238922	-0.00785754	-0.222823	-0.682409	-0.271403	-0.06599	0.582899	14	15	14	14	15	13	15	15	15	15
P49720	Proteasome chain 13;Proteasome component C10-II;Proteasome subunit beta type-3;Proteasome theta chain	-0.75184	0.978131	0.91831	1.10389	1.12841	1.00807	-0.0505131	-0.292499	0.322876	1.09477	0.583962	7	6	5	6	7	6	6	5	5	6
P31946;Q4VY19;Q4VY20	14-3-3 protein beta/alpha;14-3-3 protein beta/alpha, N-terminally processed;Protein 1054;Protein kinase C inhibitor protein 1;Tyrosine 3-monooxygenase/tryptophan 5-monooxygenase activation protein, beta polypeptide	-0.774431	1.15764	0.771825	1.46975	0.566383	0.970513	0.311555	-0.424263	0.165033	0.853263	0.583973	18	20	17	14	19	20	17	19	18	20
P36955;CON__Q95121	Cell proliferation-inducing gene 35 protein;EPC-1;Pigment epithelium-derived factor;Serpin F1	-4.75296	NaN	NaN	NaN	-3.87605	NaN	-3.64079	-4.72479	-3.62694	-4.14095	0.584284	3	1	1	1	2	1	3	2	9	2
Q05682;Q05682-2;A8K0X1;Q05682-3;E7EX44;F5H1Z9;Q05682-4;E9PGZ1;Q05682-5;C9J813;C9JEK3;E7EUR9;F8WE61;C9JE79	Caldesmon;cDNA FLJ76646, highly similar to Homo sapiens caldesmon 1 (CALD1), transcript variant 3, mRNA;Uncharacterized protein	-5.67619	-3.42712	-2.71556	-5.62545	-5.82451	-4.74803	-5.02261	-5.8683	-5.28687	-4.34964	0.584606	8	5	2	7	14	7	8	9	19	7
Q9BQG0-2;Q9BQG0;E7EN09	Myb-binding protein 1A;Uncharacterized protein	0.888235	0.391978	-0.0193058	-0.113348	1.51985	0.40562	-0.368717	0.860545	2.03189	1.16264	0.584998	17	30	21	25	19	20	20	17	10	20
P16152;A8MTM1;E9PQ63;B4DFK7;O75828	15-hydroxyprostaglandin dehydrogenase [NADP+];Carbonyl reductase [NADPH] 1;Carbonyl reductase [NADPH] 3;Carbonyl reductase 1, isoform CRA_c;cDNA FLJ60474, highly similar to Carbonyl reductase;NADPH-dependent carbonyl reductase 1;NADPH-dependent carbonyl reductase 3;Prostaglandin 9-ketoreductase;Prostaglandin-E(2) 9-reductase;Uncharacterized protein	-2.35482	0.101394	-1.52673	NaN	0.223825	1.24097	-2.20942	-2.94853	-2.51951	-0.932275	0.58516	2	4	2	0	2	2	3	4	2	2
P50552	Vasodilator-stimulated phosphoprotein	-1.83178	-0.0189492	0.609916	-0.530409	-1.11406	-0.814373	0.423292	-2.03299	-1.66677	-0.517055	0.585657	4	6	4	4	5	6	4	5	3	4
P62266;D6RD47;D6R9I7;D6RIX0;D6RDJ2	40S ribosomal protein S23;Uncharacterized protein	-0.9844	0.0166979	-0.110783	-0.0520252	1.03954	-0.0876349	-0.00246154	-0.841926	-0.294548	0.106639	0.58574	4	4	4	4	4	4	3	4	2	4
P78347;P78347-3;P78347-4;P78347-2;B4DH52;Q86U51;C9J6M0;Q6EKJ0;Q86UP8;Q86UP8-3	Bruton tyrosine kinase-associated protein 135;cDNA FLJ55916, highly similar to General transcription factor II-I;General transcription factor II, i;General transcription factor II, i, isoform CRA_e;General transcription factor II-I;General transcription factor II-I repeat domain-containing protein 2A;General transcription factor II-I repeat domain-containing protein 2B;Putative uncharacterized pr…	1.21987	2.53449	0.0864314	1.05489	1.08404	1.75924	1.52084	1.15804	0.982683	1.75392	0.586144	17	18	25	10	12	14	14	16	10	10
P62195;A8K3Z3	26S protease regulatory subunit 8;26S proteasome AAA-ATPase subunit RPT6;cDNA FLJ75514, highly similar to S.scrofa putative 26S protease subunit;p45/SUG;Proteasome (Prosome, macropain) 26S subunit, ATPase, 5, isoform CRA_b;Proteasome 26S subunit ATPase 5;Proteasome subunit p45;Thyroid hormone receptor-interacting protein 1	-0.504543	0.144433	0.342666	0.760609	0.357211	0.477023	-0.142118	-0.837418	0.165164	0.520752	0.586722	6	7	5	6	5	6	7	7	4	6
Q9UHD1;Q9UHD1-2;E9PPQ5;E9PHZ2;E9PSD5;E9PIZ4;E9PL00	CHORD domain-containing protein 1;Cysteine and histidine-rich domain-containing protein 1;Protein morgana;Uncharacterized protein	0.647463	3.15402	0.590751	3.07267	2.32467	0.442489	2.2573	1.09678	1.23684	2.76559	0.587043	3	3	4	3	3	2	3	3	3	3
Q6P996;E7EPL4;E7EMH5;Q86XE2;Q6P474;Q6P996-2	PDXDC1 protein;pyridoxal-dependent decarboxylase domain-containing 2 pseudogene;Pyridoxal-dependent decarboxylase domain-containing protein 1;Pyridoxal-dependent decarboxylase domain-containing protein 2;Uncharacterized protein	-1.1917	0.935987	0.102024	NaN	NaN	0.637919	-0.136921	-0.172985	-0.181902	1.33641	0.587048	2	2	2	0	0	2	2	1	2	2
Q96MG7	Hepatocellular carcinoma-associated protein 4;MAGE-G1 antigen;Melanoma-associated antigen G1;Necdin-like protein 2	NaN	0.494864	-0.933899	0.148627	-0.55951	-1.0235	-0.416388	-0.294483	-0.508807	0.161816	0.587366	1	2	2	2	2	2	2	2	2	2
Q16181;E7EPK1;E7ES33;Q16181-2;G3V1Q4;B4DNE4;F5GZE5;Q5JXL7;Q6ZU15;Q5W161;F2Z3D3	CDC10 protein homolog;cDNA FLJ52574, highly similar to Septin-7;Novel protein;Putative uncharacterized protein DKFZp586I031;Septin-14;Septin-7;Uncharacterized protein	-1.45289	0.250335	0.266664	0.35059	-0.409228	-0.137302	-0.424683	-0.964497	-0.403209	-0.119748	0.588527	14	13	13	14	12	13	12	13	12	14
P68431;Q16695;Q6NXT2;B4DEB1	H3/g;Histone H3;Histone H3.1;Histone H3.1t;Histone H3.3C;Histone H3/a;Histone H3/b;Histone H3/c;Histone H3/d;Histone H3/f;Histone H3/h;Histone H3/i;Histone H3/j;Histone H3/k;Histone H3/l	-1.83147	-0.119304	-0.469291	0.42181	-0.753979	-0.376609	-0.158604	-0.693132	0.00236313	-0.418364	0.589097	17	13	15	19	20	12	13	16	14	16
Q9NZ01;B3KSQ1;Q9NZ01-2	cDNA FLJ36768 fis, clone ADIPS1000064, highly similar to Synaptic glycoprotein SC2;Synaptic glycoprotein SC2;Trans-2,3-enoyl-CoA reductase	-1.1781	-0.261875	-0.0779708	NaN	-0.590161	-0.0966034	-0.274254	-0.884718	-0.490833	-0.131271	0.590007	4	4	2	1	4	4	3	4	2	2
Q8NC51-3;Q8NC51-4;Q8NC51;Q8NC51-2	PAI1 RNA-binding protein 1;Plasminogen activator inhibitor 1 RNA-binding protein;SERPINE1 mRNA-binding protein 1	0.920462	0.0388966	0.752368	0.0728748	0.734379	0.650454	0.188345	-0.11008	0.697942	0.421924	0.590215	14	17	15	14	14	15	15	14	14	13
Q13951;Q13951-2	Core-binding factor subunit beta;Polyomavirus enhancer-binding protein 2 beta subunit;SL3/AKV core-binding factor beta subunit;SL3-3 enhancer factor 1 subunit beta	-1.16284	0.728345	0.295502	1.46362	-0.101443	-0.525126	0.802812	0.464945	0.61461	1.36356	0.590639	6	5	4	4	3	1	3	5	4	4
Q9UKJ3;Q9UKJ3-2	G patch domain-containing protein 8	1.40353	1.5358	0.525911	NaN	-2.32413	0.689428	0.852842	0.297779	0.960406	0.879232	0.590875	2	2	2	0	1	2	2	2	2	2
O75251;F5GXJ1;C9JKS5;B3KRI2;F5H5N1;Q6ZS38;F5GX93;F5H350;F5H273	cDNA FLJ34304 fis, clone FEBRA2007880, highly similar to NADH-ubiquinone oxidoreductase 20 kDa subunit, mitochondrial (EC 1.6.5.3);cDNA FLJ45860 fis, clone OCBBF2036019, moderately similar to NADH-ubiquinone oxidoreductase 20 kDa subunit, mitochondrial (EC 1.6.5.3);Complex I-20kD;NADH dehydrogenase [ubiquinone] iron-sulfur protein 7, mitochondrial;NADH-ubiquinone oxidoreductase 20 kDa subunit;PSS…	-2.56962	0.343304	NaN	NaN	-0.549204	0.644425	-0.669656	-1.00595	NaN	NaN	0.591411	2	2	1	1	3	2	2	2	1	1
P67775;P62714;E5RHC1;E7ESG8;E5RHP4;E5RFI3	Replication protein C;Serine/threonine-protein phosphatase;Serine/threonine-protein phosphatase 2A catalytic subunit alpha isoform;Serine/threonine-protein phosphatase 2A catalytic subunit beta isoform	-0.182735	0.710862	0.0384745	1.17866	0.530104	0.82663	0.135066	-0.251015	-0.118067	0.763413	0.59186	8	7	5	4	2	7	7	8	7	7
O00410-3;O00410;O00410-2;B4E0R6;E7ETV3;E7EV12;E7EQT5;C9JMV5;E7EX05;E7EWK4;E7ETV8;E7ESZ1;E7ESA1;C9JQT6;C9JZD8;C9J875;C9JZ53;C9J5I6;C9JXE0	cDNA FLJ54573, highly similar to Importin beta-3;Importin subunit beta-3;Importin-5;Karyopherin beta-3;Ran-binding protein 5;Uncharacterized protein	0.823277	1.06249	-0.151233	1.36174	2.06483	1.16212	0.661409	0.157881	1.13308	0.911937	0.592	26	28	26	18	22	20	26	26	20	22
Q15029;B4DK30	116 kDa U5 small nuclear ribonucleoprotein component;cDNA FLJ59627, highly similar to 116 kDa U5 small nuclear ribonucleoprotein component;cDNA, FLJ78997, highly similar to 116 kDa U5 small nuclear ribonucleoprotein component;Elongation factor Tu GTP-binding domain-containing protein 2;SNU114 homolog;U5 snRNP-specific protein, 116 kDa	0.125329	-0.641743	-0.339345	-0.414408	-0.25792	-0.243048	-0.573538	-0.849021	-0.0698383	-0.308442	0.593104	14	25	24	19	23	19	24	22	21	24
P33316	Deoxyuridine 5'-triphosphate nucleotidohydrolase, mitochondrial;dUTP pyrophosphatase	0.152338	2.2398	0.334467	2.9784	2.70456	1.96269	1.84892	1.80644	1.82437	2.7013	0.593207	7	8	7	6	9	7	8	7	7	8
P17844;E7ETL9	DEAD box protein 5;Probable ATP-dependent RNA helicase DDX5;RNA helicase p68;Uncharacterized protein	0.384154	-0.638529	-0.754364	-0.0502888	-0.0797841	-0.00403662	-0.236553	-0.0789627	-0.0498271	-0.177628	0.594198	22	24	25	22	24	24	25	22	23	25
C9JIF9;P13798;C9JLK2;F8WEH5	Acylamino-acid-releasing enzyme;Acylaminoacyl-peptidase;Acyl-peptide hydrolase;Oxidized protein hydrolase;Uncharacterized protein	0.649747	0.589208	NaN	1.46603	0.432298	1.01429	0.0471142	-0.337027	0.571608	1.45911	0.594749	5	4	1	3	4	3	2	4	3	3
Q9NR12;Q9NR12-2	LIM mineralization protein;PDZ and LIM domain protein 7;Protein enigma	-2.46733	NaN	NaN	-0.100197	NaN	NaN	-0.913495	-2.55322	-3.52702	-0.926319	0.594984	2	1	1	1	1	2	2	2	2	2
P61026	Ras-related protein Rab-10	-2.09355	-0.362114	-0.0168959	0.176733	-0.585459	-0.551281	-0.546109	-2.34274	-0.656734	-0.29488	0.595705	5	6	4	4	4	3	3	6	3	4
Q14289;Q14289-2;E9PBI4	Calcium-dependent tyrosine kinase;Cell adhesion kinase beta;Focal adhesion kinase 2;Proline-rich tyrosine kinase 2;Protein-tyrosine kinase 2-beta;Related adhesion focal tyrosine kinase;Uncharacterized protein	NaN	1.60312	0.214264	0.360318	0.0290244	0.680223	0.767769	NaN	NaN	0.931821	0.595867	1	1	1	1	1	1	1	1	0	1
Q9UII2;Q9UII2-2;Q9UII2-3	ATPase inhibitor, mitochondrial;Inhibitor of F(1)F(o)-ATPase	1.36278	1.17536	2.68667	1.26404	1.28943	1.81922	1.28636	0.587219	0.86456	2.11063	0.59599	2	3	2	2	2	3	2	3	2	3
Q96IZ0	PRKC apoptosis WT1 regulator protein;Prostate apoptosis response 4 protein	0.676375	-0.317026	0.815039	NaN	NaN	-0.159798	0.21455	NaN	-1.14486	1.19666	0.596491	2	3	2	0	1	2	3	2	4	2
P23634;P23634-8;P23634-6;P23634-7;P23634-2;P23634-3;P23634-4;P23634-5	Matrix-remodeling-associated protein 1;Plasma membrane calcium ATPase isoform 4;Plasma membrane calcium pump isoform 4;Plasma membrane calcium-transporting ATPase 4	-3.19059	NaN	0.161195	-1.72584	-2.2567	NaN	NaN	NaN	-2.23769	-2.48744	0.596741	2	1	1	1	2	1	2	1	2	3
P09110;C9JDE9;F5GXL8;B4DVF4;F2Z3P7;F2Z2Q6	3-ketoacyl-CoA thiolase, peroxisomal;Acetyl-CoA acyltransferase;Beta-ketothiolase;cDNA FLJ54941, highly similar to 3-ketoacyl-CoA thiolase, peroxisomal (EC 2.3.1.16);cDNA, FLJ79450, highly similar to 3-ketoacyl-CoA thiolase, peroxisomal (EC 2.3.1.16);Peroxisomal 3-oxoacyl-CoA thiolase;Uncharacterized protein	NaN	-1.04022	NaN	-0.431829	NaN	NaN	NaN	-2.0557	NaN	-0.472328	0.597103	1	2	0	1	1	1	1	2	0	1
P49005;F8W8R3;C9JHC7;C9JLE1;C9J8Z7;C9IZD2	DNA polymerase delta subunit 2;DNA polymerase delta subunit p50;Uncharacterized protein	NaN	1.21921	0.00273593	NaN	NaN	0.886328	0.692407	0.499588	0.830541	1.20328	0.598207	0	1	1	0	1	2	1	2	1	1
P07305;F5H022	Histone H1';Histone H1(0);Histone H1.0	-6.98811	-3.9374	-4.01503	NaN	-6.03084	-4.65629	-5.44407	-7.09899	-5.86254	-5.37298	0.599064	4	5	2	1	2	4	3	4	2	5
E9PAM4;Q9BTU6	Phosphatidylinositol 4-kinase type 2-alpha;Phosphatidylinositol 4-kinase type II-alpha;Uncharacterized protein	NaN	0.0622988	-1.34956	0.77697	NaN	NaN	0.407636	-2.75206	NaN	-0.144676	0.599235	0	1	1	1	1	1	1	1	1	2
O15372;E5RFH0;E5RFW7;E5RJT0;E5RGU4;E5RH59;E5RHC7	eIF3 p40 subunit;eIF-3-gamma;Eukaryotic translation initiation factor 3 subunit 3;Eukaryotic translation initiation factor 3 subunit H;Uncharacterized protein	0.505224	0.591698	0.125101	0.494162	0.709644	0.481168	0.49115	0.401188	0.398756	1.10875	0.599265	7	6	2	6	5	6	2	5	2	3
Q9P241	ATPase class V type 10D;Probable phospholipid-transporting ATPase VD	-2.22817	-0.821469	NaN	-0.351744	-1.27569	-1.55157	-0.994277	-2.16155	-1.12864	-1.17953	0.5994	1	1	1	1	1	1	1	1	1	1
P46100;P46100-4;P46100-3;P46100-5;P46100-2;P46100-6;F8WDE0	ATP-dependent helicase ATRX;Transcriptional regulator ATRX;X-linked helicase II;X-linked nuclear protein;Znf-HX	0.990824	6.0995	-0.324532	-1.0253	0.126717	3.91356	-3.95661	-0.560101	1.31115	0.221436	0.59975	1	2	1	2	3	1	4	2	2	1
Q8WXH0-2;Q8WXH0;F8WAA3;G3V5X4;Q8WXH0-7;Q8WXH0-3;Q8WXH0-4;Q86YP9;G3V4T3;Q8WXH0-5;Q8WXH0-6;G3V3D4	Nesprin-2;Nesprin-2 beta 2;Nuclear envelope spectrin repeat protein 2;Nucleus and actin connecting element protein;Synaptic nuclear envelope protein 2	-5.46724	0.131411	-0.817729	-0.99598	-3.029	-1.50299	-1.2521	-1.6221	-0.449944	-2.47735	0.59982	6	13	11	5	14	10	10	10	8	6
Q14571	Inositol 1,4,5-trisphosphate receptor type 2;IP3 receptor isoform 2;Type 2 inositol 1,4,5-trisphosphate receptor	NaN	-0.495193	-1.004	0.132838	-0.536795	0.0410426	-0.332954	-0.496409	-1.21469	-1.38631	0.600475	1	4	4	2	3	3	3	3	5	3
Q05086;F8W9C2;Q05086-3;Q05086-2	E6AP ubiquitin-protein ligase;Human papillomavirus E6-associated protein;Oncogenic protein-associated protein E6-AP;Renal carcinoma antigen NY-REN-54;Ubiquitin-protein ligase E3A	0.574097	NaN	NaN	1.70774	NaN	1.1996	NaN	0.505493	-2.1742	1.90105	0.60096	3	1	1	1	1	3	1	2	2	2
O15160;O15160-2;E7EQB9;E9PBA4;E9PDD3;D6RDJ3	AC40;DNA-directed RNA polymerases I and III 40 kDa polypeptide;DNA-directed RNA polymerases I and III subunit RPAC1;RPA39;RPC40;Uncharacterized protein	NaN	NaN	-0.734963	0.562721	NaN	NaN	0.158818	NaN	0.404286	0.0535213	0.601928	2	1	2	2	1	0	2	1	2	2
Q96CS3;B4E2M8	cDNA FLJ61076, highly similar to UBX domain-containing protein 8;FAS-associated factor 2;Protein ETEA;UBX domain-containing protein 3B;UBX domain-containing protein 8	NaN	-0.598724	-0.486248	NaN	-0.583337	0.0389864	-0.678174	-0.869173	-0.768424	-1.30215	0.602241	1	2	1	1	2	2	2	2	1	1
Q93052;C9JUT4;C9JXK9	LIM domain containing preferred translocation partner in lipoma, isoform CRA_e;LIM domain-containing preferred translocation partner in lipoma;Lipoma-preferred partner;Uncharacterized protein	-3.2503	0.145402	NaN	-0.550075	NaN	-0.995525	-1.25974	-2.94714	-3.24004	-0.532147	0.602278	2	2	1	2	1	2	2	2	2	2
E9PB24;B4DEP9;P46779;C9JB50	60S ribosomal protein L28;cDNA FLJ57954, highly similar to 60S ribosomal protein L28;Ribosomal protein L28, isoform CRA_c;Uncharacterized protein	-0.328827	-0.207394	-0.168179	-0.1054	0.514118	0.19499	-0.260147	-0.720766	-0.23427	0.126309	0.602416	6	6	6	6	6	6	6	5	6	5
P52306;Q499L7;P52306-2;E9PH06;D6REZ0;D6RF90;D6RB97;D6RHH8;D6RE95;D6RBC6;D6RHZ7	Exchange factor smgGDS;Rap1 GTPase-GDP dissociation stimulator 1;RAP1GDS1 protein;SMG GDS protein;SMG P21 stimulatory GDP/GTP exchange protein;Uncharacterized protein	0.896744	0.443698	1.02627	1.23325	1.37741	1.32134	0.460744	0.441489	0.993584	1.11132	0.602449	1	5	1	4	2	4	3	4	1	1
P16401	Histone H1.5;Histone H1a	-1.64174	0.0176242	-0.885326	1.04848	-0.888221	-0.0594278	-0.405336	-0.589443	-0.0166809	0.0104193	0.603837	14	15	17	18	20	14	13	15	17	17
P02647;F8W696	Apolipoprotein A1;Apolipoprotein A-I;Apolipoprotein A-I(1-242)	-7.83517	-4.53822	-4.1744	-3.35235	-3.51436	-4.25023	-4.63701	-4.65003	-4.14788	-3.44957	0.604537	18	14	7	16	7	5	16	8	18	17
O95861;B4DUS9;O95861-2;C9JI50;A6NF51;B4DPS5;F8W1J0;F8VZG4;F8VVW8;F8VRY7	3'(2'),5'-bisphosphate nucleotidase 1;Bisphosphate 3'-nucleotidase 1;cDNA FLJ52203, highly similar to 3'(2'),5'-bisphosphate nucleotidase 1 (EC 3.1.3.7);cDNA FLJ52417, highly similar to 3'(2'),5'-bisphosphate nucleotidase 1 (EC 3.1.3.7);PAP-inositol-1,4-phosphatase;Uncharacterized protein	0.783354	2.78135	0.888097	2.48284	1.57303	0.959901	2.36317	2.15324	1.83865	2.51673	0.604642	5	7	3	3	3	7	4	4	5	5
Q8IUI8;B4DJU5	cDNA FLJ53011, highly similar to Homo sapiens cytokine receptor-like factor 3 (CRLF3), mRNA;Cytokine receptor-like factor 3;Cytokine receptor-like molecule 9;Cytokine receptor-related protein 4;Type I cytokine receptor-like factor p48	NaN	0.94032	0.513179	NaN	0.313179	1.18492	0.168728	-0.573827	0.155358	0.839427	0.604769	1	2	2	1	2	3	1	2	2	2
[truncated: 2,249 more rows]

## Sheet: Blad2
mean progression-free	mean relapsed	Stand dev progression-free	Stand dev relapsed	fold change progression-free/relapsed	Fold change relapsed/progression-free	t-test p value_	t-test Difference_	Protein IDs	Protein name	Peptides P1	Peptides P2	Peptides P3	Peptides P4	Peptides P5	Peptides P6	Peptides P7	Peptides P8	Peptides P9	Peptides P10
[truncated: 87 more rows]
